# Supplementary material for: Energy-efficient extraction of linear alkanes from various isomers using structured metal-organic framework membrane
Source: Nat Commun. 2023 Oct 19;14:6617. doi: 10.1038/s41467-023-42397-x (PMC10587105; doi:10.1038/s41467-023-42397-x)
Supplement: Supplementary file 3 — Source Data [file 41467_2023_42397_MOESM3_ESM.xlsx]

## Sheet: Fig 2b
1 min		30 min		60 min		90 min		120 min		600 min
Size (nm)	Intensity	Size (nm)	Intensity	Size (nm)	Intensity	Size (nm)	Intensity	Size (nm)	Intensity	Size (nm)	Intensity
0.4	0	0.4	0	0.4	0	0.4	0	0.4	0	0.4	0
0.46323	0	0.46323	0	0.46323	0	0.46323	0	0.46323	0	0.46323	0
0.53646	0	0.53646	0	0.53646	0	0.53646	0	0.53646	0	0.53646	0
0.62126	0	0.62126	0	0.62126	0	0.62126	0	0.62126	0	0.62126	0
0.71947	0	0.71947	0	0.71947	0	0.71947	0	0.71947	0	0.71947	0
0.8332	0	0.8332	0	0.8332	0	0.8332	0	0.8332	0	0.8332	0
0.96492	0	0.96492	0	0.96492	0	0.96492	0	0.96492	0	0.96492	0
1.11745	0	1.11745	0	1.11745	0	1.11745	0	1.11745	0	1.11745	0
1.29409	0	1.29409	0	1.29409	0	1.29409	0	1.29409	0	1.29409	0
1.49866	0	1.49866	0	1.49866	0	1.49866	0	1.49866	0	1.49866	0
1.73557	0	1.73557	0	1.73557	0	1.73557	0	1.73557	0	1.73557	0
2.00993	0	2.00993	0	2.00993	0	2.00993	0	2.00993	0	2.00993	0
2.32766	0	2.32766	0	2.32766	0	2.32766	0	2.32766	0	2.32766	0
2.69561	0	2.69561	0	2.69561	0	2.69561	0	2.69561	0	2.69561	0
3.12173	0	3.12173	0	3.12173	0	3.12173	0	3.12173	0	3.12173	0
3.61521	0	3.61521	0	3.61521	0	3.61521	0	3.61521	0	3.61521	0
4.1867	0	4.1867	0	4.1867	0	4.1867	0	4.1867	0	4.1867	0
4.84853	0	4.84853	0	4.84853	0	4.84853	0	4.84853	0	4.84853	0
5.61499	0	5.61499	0	5.61499	0	5.61499	0	5.61499	0	5.61499	0
6.5026	0	6.5026	0	6.5026	0	6.5026	0	6.5026	0	6.5026	0
7.53052	0	7.53052	0.17896	7.53052	0	7.53052	0	7.53052	0	7.53052	0
8.72094	0	8.72094	0.79586	8.72094	0	8.72094	0	8.72094	0	8.72094	0
10.0995	0.34489	10.0995	1.87056	10.0995	0	10.0995	0	10.0995	0	10.0995	0
11.6961	2.87943	11.6961	3.28393	11.6961	0	11.6961	0	11.6961	0	11.6961	0
13.545	7.0914	13.545	4.85398	13.545	0	13.545	0	13.545	0	13.545	0
15.6862	11.5899	15.6862	6.38849	15.6862	0	15.6862	0	15.6862	0	15.6862	0
18.1658	14.9956	18.1658	7.71754	18.1658	0	18.1658	0	18.1658	0	18.1658	0
21.0374	16.4069	21.0374	8.71125	21.0374	0	21.0374	0	21.0374	0	21.0374	0
24.363	15.5683	24.363	9.28731	24.363	0	24.363	0	24.363	0	24.363	0
28.2143	12.8359	28.2143	9.41206	28.2143	0	28.2143	0	28.2143	0	28.2143	0
32.6744	9.01186	32.6744	9.09725	32.6744	0	32.6744	0	32.6744	0	32.6744	0
37.8396	5.10069	37.8396	8.39386	37.8396	0	37.8396	0	37.8396	0	37.8396	0
43.8212	2.02861	43.8212	7.38373	43.8212	0	43.8212	0	43.8212	0	43.8212	0
50.7484	0.35519	50.7484	6.16963	50.7484	0	50.7484	0	50.7484	0	50.7484	0
58.7707	0	58.7707	4.86429	58.7707	0	58.7707	1.26022	58.7707	0.13666	58.7707	0
68.0611	0	68.0611	3.57935	68.0611	19.885	68.0611	5.61312	68.0611	1.60904	68.0611	0
78.8202	0	78.8202	2.41468	78.8202	38.639	78.8202	11.4421	78.8202	4.42593	78.8202	0
91.28	0	91.28	1.44883	91.28	31.9668	91.28	16.3609	91.28	7.93434	91.28	0
105.709	0	105.709	0.73102	105.709	9.50917	105.709	18.6312	105.709	11.2622	105.709	0
122.42	0	122.42	0.27489	122.42	0	122.42	17.689	122.42	13.6389	122.42	0
141.772	0	141.772	0.05416	141.772	0	141.772	14.0973	141.772	14.5843	141.772	0
164.183	0	164.183	0	164.183	0	164.183	9.17363	164.183	13.979	164.183	0
190.137	0	190.137	0	190.137	0	190.137	4.47444	190.137	12.0404	190.137	0
220.194	0	220.194	0	220.194	0	220.194	1.25799	220.194	9.23458	220.194	0
255.002	0	255.002	0	255.002	0	255.002	0	255.002	6.15292	255.002	0
295.312	0	295.312	0	295.312	0	295.312	0	295.312	3.37734	295.312	0
341.995	0	341.995	0	341.995	0	341.995	0	341.995	1.35191	341.995	0
396.058	0	396.058	0	396.058	0	396.058	0	396.058	0.27245	396.058	0
458.666	0	458.666	0	458.666	0	458.666	0	458.666	0	458.666	0
531.172	0	531.172	0	531.172	0	531.172	0	531.172	0	531.172	0
615.139	0	615.139	0	615.139	0	615.139	0	615.139	0	615.139	4.89584
712.379	0	712.379	0	712.379	0	712.379	0	712.379	0	712.379	54.7117
824.992	0	824.992	0	824.992	0	824.992	0	824.992	0	824.992	40.3925
955.406	0	955.406	0	955.406	0	955.406	0	955.406	0	955.406	0
1106.44	0	1106.44	0	1106.44	0	1106.44	0	1106.44	0	1106.44	0

## Sheet: Fig 2c
1 min		30 min		60 min		90 min		120 min		HKUST-1 powder
Wavenumber (cm-1)	Intensity	Wavenumber (cm-1)	Intensity	Wavenumber (cm-1)	Intensity	Wavenumber (cm-1)	Intensity	Wavenumber (cm-1)	Intensity	Wavenumber (cm-1)	Intensity
399.675	-56.6001	399.675	-8.62283	399.675	39.4466	399.675	86.0887	399.675	132.813	399.675	183.953
400.157	-6.68853	400.157	52.3709	400.157	98.1613	400.157	146.259	400.157	192.799	400.157	244.812
400.639	-6.99803	400.639	52.2251	400.639	98.0629	400.639	146.211	400.639	192.544	400.639	244.904
401.121	-7.19163	401.121	52.2406	401.121	98.0778	401.121	146.26	401.121	192.482	401.121	245.084
401.603	-7.38463	401.603	52.2894	401.603	98.0955	401.603	146.293	401.603	192.477	401.603	245.266
402.085	-7.67393	402.085	52.2481	402.085	98.0093	402.085	146.207	402.085	192.399	402.085	245.359
402.567	-8.08533	402.567	52.0622	402.567	97.7758	402.567	145.963	402.567	192.186	402.567	245.319
403.05	-8.55993	403.05	51.7695	403.05	97.4387	403.05	145.614	403.05	191.878	403.05	245.173
403.532	-8.99033	403.532	51.4721	403.532	97.0993	403.532	145.267	403.532	191.58	403.532	245
404.014	-9.27733	404.014	51.2734	404.014	96.8587	404.014	145.027	404.014	191.399	404.014	244.885
404.496	-9.37413	404.496	51.2273	404.496	96.7674	404.496	144.944	404.496	191.389	404.496	244.877
404.978	-9.30093	404.978	51.3148	404.978	96.8065	404.978	144.994	404.978	191.521	404.978	244.963
405.46	-9.13143	405.46	51.4583	405.46	96.9012	405.46	145.097	405.46	191.704	405.46	245.083
405.942	-8.95613	405.942	51.5629	405.942	96.964	405.942	145.16	405.942	191.825	405.942	245.155
406.424	-8.83203	406.424	51.5729	406.424	96.9479	406.424	145.131	406.424	191.82	406.424	245.13
406.906	-8.75303	406.906	51.5026	406.906	96.8765	406.906	145.035	406.906	191.71	406.906	245.014
407.389	-8.65893	407.389	51.4228	407.389	96.8265	407.389	144.952	407.389	191.581	407.389	244.866
407.871	-8.47813	407.871	51.4105	407.871	96.8788	407.871	144.966	407.871	191.54	407.871	244.755
408.353	-8.17013	408.353	51.5026	408.353	97.0714	408.353	145.122	408.353	191.645	408.353	244.722
408.835	-7.74783	408.835	51.6418	408.835	97.3397	408.835	145.361	408.835	191.854	408.835	244.746
409.317	-7.27203	409.317	51.7692	409.317	97.6151	409.317	145.621	409.317	192.107	409.317	244.791
409.799	-6.82123	409.799	51.8807	409.799	97.8884	409.799	145.897	409.799	192.392	409.799	244.851
410.281	-6.44643	410.281	51.9967	410.281	98.1604	410.281	146.185	410.281	192.699	410.281	244.907
410.763	-6.14253	410.763	51.9759	410.763	98.2535	410.763	146.322	410.763	192.845	410.763	244.869
411.245	-5.85553	411.245	52.0001	411.245	98.3495	411.245	146.478	411.245	193.011	411.245	244.85
411.728	-5.52143	411.728	52.08	411.728	98.4585	411.728	146.659	411.728	193.182	411.728	244.862
412.21	-5.10693	412.21	52.2831	412.21	98.6651	412.21	146.936	412.21	193.429	412.21	244.943
412.692	-4.63263	412.692	52.5757	412.692	98.9452	412.692	147.271	412.692	193.724	412.692	245.064
413.174	-4.16463	413.174	52.8901	413.174	99.2439	413.174	147.601	413.174	194.008	413.174	245.2
413.656	-3.78163	413.656	53.1264	413.656	99.4577	413.656	147.82	413.656	194.18	413.656	245.249
414.138	-3.52723	414.138	53.3721	414.138	99.6905	414.138	148.021	414.138	194.352	414.138	245.28
414.62	-3.38423	414.62	53.4921	414.62	99.781	414.62	148.059	414.62	194.389	414.62	245.191
415.103	-3.28513	415.103	53.541	415.103	99.7705	415.103	147.993	415.103	194.36	415.103	245.061
415.585	-3.15263	415.585	53.6315	415.585	99.7775	415.585	147.953	415.585	194.388	415.585	244.963
416.067	-2.93703	416.067	53.8119	416.067	99.852	416.067	147.998	416.067	194.528	416.067	244.936
416.549	-2.63803	416.549	54.0682	416.549	99.9848	416.549	148.123	416.549	194.761	416.549	244.979
417.031	-2.30583	417.031	54.332	417.031	100.12	417.031	148.272	417.031	195.011	417.031	245.059
417.513	-2.02133	417.513	54.5506	417.513	100.231	417.513	148.414	417.513	195.212	417.513	245.136
417.995	-1.85033	417.995	54.6497	417.995	100.262	417.995	148.474	417.995	195.279	417.995	245.144
418.477	-1.79093	418.477	54.6866	418.477	100.286	418.477	148.505	418.477	195.275	418.477	245.074
418.959	-1.76043	418.959	54.6173	418.959	100.242	418.959	148.454	418.959	195.14	418.959	244.938
419.442	-1.65703	419.442	54.5612	419.442	100.256	419.442	148.459	419.442	195.008	419.442	244.871
419.924	-1.44033	419.924	54.6053	419.924	100.38	419.924	148.578	419.924	194.987	419.924	244.902
420.406	-1.15733	420.406	54.724	420.406	100.565	420.406	148.766	420.406	195.057	420.406	245.019
420.888	-0.90233	420.888	54.8378	420.888	100.718	420.888	148.934	420.888	195.14	420.888	245.156
421.37	-0.75693	421.37	54.8951	421.37	100.785	421.37	149.026	421.37	195.18	421.37	245.275
421.852	-0.74803	421.852	54.937	421.852	100.813	421.852	149.075	421.852	195.229	421.852	245.36
422.334	-0.83893	422.334	54.9507	422.334	100.778	422.334	149.055	422.334	195.248	422.334	245.35
422.816	-0.95133	422.816	54.8811	422.816	100.637	422.816	148.921	422.816	195.186	422.816	245.291
423.298	-1.00543	423.298	54.8549	423.298	100.536	423.298	148.816	423.298	195.168	423.298	245.248
423.781	-0.95813	423.781	54.9513	423.781	100.579	423.781	148.844	423.781	195.267	423.781	245.308
424.263	-0.82323	424.263	55.0737	424.263	100.67	424.263	148.909	424.263	195.393	424.263	245.377
424.745	-0.66183	424.745	55.1797	424.745	100.779	424.745	148.985	424.745	195.495	424.745	245.443
425.227	-0.54633	425.227	55.2348	425.227	100.878	425.227	149.046	425.227	195.54	425.227	245.5
425.709	-0.51663	425.709	55.2215	425.709	100.938	425.709	149.068	425.709	195.516	425.709	245.544
426.191	-0.55863	426.191	55.1127	426.191	100.901	426.191	148.993	426.191	195.406	426.191	245.519
426.673	-0.61713	426.673	54.9819	426.673	100.838	426.673	148.901	426.673	195.276	426.673	245.474
427.155	-0.63183	427.155	54.8966	427.155	100.806	427.155	148.851	427.155	195.208	427.155	245.462
427.637	-0.57273	427.637	54.8844	427.637	100.827	427.637	148.87	427.637	195.232	427.637	245.5
428.12	-0.45583	428.12	54.9325	428.12	100.89	428.12	148.949	428.12	195.337	428.12	245.578
428.602	-0.33443	428.602	55.0037	428.602	100.959	428.602	149.053	428.602	195.475	428.602	245.675
429.084	-0.26993	429.084	55.0217	429.084	100.962	429.084	149.102	429.084	195.562	429.084	245.725
429.566	-0.29603	429.566	54.9901	429.566	100.909	429.566	149.104	429.566	195.589	429.566	245.736
430.048	-0.39923	430.048	54.9164	430.048	100.803	430.048	149.059	430.048	195.576	430.048	245.714
430.53	-0.52593	430.53	54.8497	430.53	100.701	430.53	149.011	430.53	195.548	430.53	245.66
431.012	-0.61433	431.012	54.7847	431.012	100.592	431.012	148.943	431.012	195.502	431.012	245.591
431.494	-0.62823	431.494	54.785	431.494	100.55	431.494	148.928	431.494	195.511	431.494	245.557
431.977	-0.57503	431.977	54.839	431.977	100.568	431.977	148.96	431.977	195.564	431.977	245.551
432.459	-0.49893	432.459	54.9056	432.459	100.609	432.459	149.002	432.459	195.622	432.459	245.55
432.941	-0.45443	432.941	54.9432	432.941	100.633	432.941	149.023	432.941	195.638	432.941	245.529
433.423	-0.47383	433.423	54.9355	433.423	100.618	433.423	148.997	433.423	195.601	433.423	245.47
433.905	-0.54933	433.905	54.8852	433.905	100.563	433.905	148.937	433.905	195.507	433.905	245.386
434.387	-0.63963	434.387	54.821	434.387	100.483	434.387	148.853	434.387	195.382	434.387	245.276
434.869	-0.69633	434.869	54.7974	434.869	100.43	434.869	148.806	434.869	195.286	434.869	245.187
435.351	-0.69343	435.351	54.8386	435.351	100.43	435.351	148.82	435.351	195.244	435.351	245.139
435.834	-0.64403	435.834	54.9271	435.834	100.466	435.834	148.879	435.834	195.245	435.834	245.128
436.316	-0.59363	436.316	54.9972	436.316	100.475	436.316	148.918	436.316	195.234	436.316	245.137
436.798	-0.59303	436.798	55.0025	436.798	100.422	436.798	148.898	436.798	195.165	436.798	245.131
437.28	-0.66563	437.28	55.0463	437.28	100.418	437.28	148.903	437.28	195.144	437.28	245.079
437.762	-0.79133	437.762	55.0142	437.762	100.349	437.762	148.846	437.762	195.068	437.762	245.043
438.244	-0.91863	438.244	54.9726	438.244	100.276	438.244	148.778	438.244	194.993	438.244	245.007
438.726	-0.99463	438.726	54.9255	438.726	100.199	438.726	148.693	438.726	194.921	438.726	244.97
439.208	-0.99263	439.208	54.9277	439.208	100.172	439.208	148.653	439.208	194.909	439.208	244.966
439.69	-0.92533	439.69	54.9694	439.69	100.187	439.69	148.652	439.69	194.944	439.69	244.98
440.173	-0.83783	440.173	55.0311	440.173	100.229	440.173	148.677	440.173	195.002	440.173	245.008
440.655	-0.78553	440.655	55.0693	440.655	100.259	440.655	148.692	440.655	195.049	440.655	245.024
441.137	-0.80443	441.137	55.0665	441.137	100.263	441.137	148.68	441.137	195.065	441.137	245.001
441.619	-0.89083	441.619	55.0105	441.619	100.219	441.619	148.622	441.619	195.04	441.619	244.943
442.101	-1.00433	442.101	54.924	442.101	100.154	442.101	148.55	442.101	194.979	442.101	244.882
442.583	-1.09223	442.583	54.8392	442.583	100.092	442.583	148.476	442.583	194.93	442.583	244.806
443.065	-1.12143	443.065	54.7836	443.065	100.065	443.065	148.435	443.065	194.925	443.065	244.754
443.547	-1.09673	443.547	54.7416	443.547	100.063	443.547	148.419	443.547	194.944	443.547	244.73
444.029	-1.05603	444.029	54.7168	444.029	100.1	444.029	148.438	444.029	194.991	444.029	244.718
444.512	-1.04613	444.512	54.5867	444.512	100.008	444.512	148.331	444.512	194.915	444.512	244.61
444.994	-1.09363	444.994	54.4305	444.994	99.9329	444.994	148.236	444.994	194.837	444.994	244.494
445.476	-1.18923	445.476	54.2798	445.476	99.8666	445.476	148.154	445.476	194.762	445.476	244.388
445.958	-1.29463	445.958	54.1118	445.958	99.761	445.958	148.038	445.958	194.661	445.958	244.286
446.44	-1.36623	446.44	53.9826	446.44	99.6748	446.44	147.952	446.44	194.581	446.44	244.174
446.922	-1.38053	446.922	53.9209	446.922	99.6286	446.922	147.917	446.922	194.549	446.922	244.095
447.404	-1.34753	447.404	53.9207	447.404	99.6151	447.404	147.925	447.404	194.557	447.404	244.046
447.886	-1.30563	447.886	53.9434	447.886	99.5977	447.886	147.937	447.886	194.567	447.886	244.024
448.368	-1.29963	448.368	53.9982	448.368	99.6043	448.368	147.971	448.368	194.589	448.368	244.038
448.851	-1.35453	448.851	53.9863	448.851	99.5208	448.851	147.903	448.851	194.506	448.851	243.933
449.333	-1.46123	449.333	53.8978	449.333	99.3745	449.333	147.771	449.333	194.334	449.333	243.829
449.815	-1.58313	449.815	53.863	449.815	99.2985	449.815	147.69	449.815	194.209	449.815	243.751
450.297	-1.67793	450.297	53.8334	450.297	99.2409	450.297	147.613	450.297	194.096	450.297	243.669
450.779	-1.71983	450.779	53.8555	450.779	99.2436	450.779	147.586	450.779	194.054	450.779	243.619
451.261	-1.71303	451.261	53.901	451.261	99.2932	451.261	147.611	451.261	194.045	451.261	243.595
451.743	-1.68813	451.743	53.944	451.743	99.3492	451.743	147.65	451.743	194.052	451.743	243.575
452.226	-1.68433	452.226	53.9443	452.226	99.3659	452.226	147.667	452.226	194.034	452.226	243.531
452.708	-1.72483	452.708	53.8855	452.708	99.3195	452.708	147.643	452.708	193.97	452.708	243.45
453.19	-1.80203	453.19	53.8085	453.19	99.2491	453.19	147.615	453.19	193.893	453.19	243.369
453.672	-1.88223	453.672	53.7068	453.672	99.1364	453.672	147.557	453.672	193.8	453.672	243.253
454.154	-1.92733	454.154	53.6412	454.154	99.045	454.154	147.524	454.154	193.747	454.154	243.145
454.636	-1.91663	454.636	53.6374	454.636	99.009	454.636	147.543	454.636	193.761	454.636	243.073
455.118	-1.85833	455.118	53.687	455.118	99.0275	455.118	147.606	455.118	193.834	455.118	243.037
455.6	-1.78603	455.6	53.7466	455.6	99.0554	455.6	147.657	455.6	193.919	455.6	242.992
456.082	-1.74283	456.082	53.7759	456.082	99.0601	456.082	147.662	456.082	193.977	456.082	242.918
456.565	-1.75893	456.565	53.7451	456.565	99.0136	456.565	147.596	456.565	193.976	456.565	242.8
457.047	-1.83393	457.047	53.6855	457.047	98.9549	457.047	147.505	457.047	193.947	457.047	242.647
457.529	-1.93553	457.529	53.5493	457.529	98.821	457.529	147.34	457.529	193.842	457.529	242.469
458.011	-2.01973	458.011	53.4241	458.011	98.7042	458.011	147.203	458.011	193.757	458.011	242.33
458.493	-2.06073	458.493	53.3958	458.493	98.6808	458.493	147.157	458.493	193.765	458.493	242.193
458.975	-2.06573	458.975	53.3535	458.975	98.6589	458.975	147.131	458.975	193.769	458.975	242.144
459.457	-2.06723	459.457	53.2906	459.457	98.6405	459.457	147.111	459.457	193.727	459.457	242.089
459.939	-2.09933	459.939	53.2929	459.939	98.6856	459.939	147.135	459.939	193.752	459.939	242.013
460.421	-2.17523	460.421	53.1857	460.421	98.6385	460.421	147.065	460.421	193.644	460.421	241.896
460.904	-2.27903	460.904	53.0447	460.904	98.5593	460.904	146.955	460.904	193.485	460.904	241.733
461.386	-2.37423	461.386	52.8967	461.386	98.464	461.386	146.829	461.386	193.304	461.386	241.529
461.868	-2.42393	461.868	52.7919	461.868	98.3984	461.868	146.743	461.868	193.166	461.868	241.343
462.35	-2.41143	462.35	52.7446	462.35	98.3674	462.35	146.706	462.35	193.091	462.35	241.178
462.832	-2.35083	462.832	52.7377	462.832	98.3609	462.832	146.709	462.832	193.05	462.832	241.018
463.314	-2.28213	463.314	52.7418	463.314	98.3532	463.314	146.722	463.314	193.021	463.314	240.866
463.796	-2.25213	463.796	52.7086	463.796	98.2928	463.796	146.68	463.796	192.95	463.796	240.674
464.278	-2.29003	464.278	52.6546	464.278	98.2075	464.278	146.601	464.278	192.846	464.278	240.475
464.76	-2.39363	464.76	52.571	464.76	98.0843	464.76	146.469	464.76	192.695	464.76	240.247
465.243	-2.53363	465.243	52.5159	465.243	97.9789	465.243	146.339	465.243	192.547	465.243	240.026
465.725	-2.67143	465.725	52.481	465.725	97.868	465.725	146.198	465.725	192.397	465.725	239.779
466.207	-2.77953	466.207	52.4955	466.207	97.7735	466.207	146.077	466.207	192.269	466.207	239.53
466.689	-2.85393	466.689	52.5631	466.689	97.7026	466.689	145.994	466.689	192.17	466.689	239.288
467.171	-2.91243	467.171	52.6733	467.171	97.6498	467.171	145.942	467.171	192.098	467.171	239.028
467.653	-2.98043	467.653	52.7643	467.653	97.5669	467.653	145.874	467.653	192.004	467.653	238.741
468.135	-3.07153	468.135	52.8059	468.135	97.4435	468.135	145.773	468.135	191.873	468.135	238.43
468.617	-3.17733	468.617	52.7941	468.617	97.2929	468.617	145.644	468.617	191.714	468.617	238.112
469.099	-3.27063	469.099	52.7922	469.099	97.1949	469.099	145.559	469.099	191.599	469.099	237.819
469.582	-3.32213	469.582	52.7495	469.582	97.0843	469.582	145.455	469.582	191.474	469.582	237.548
470.064	-3.31673	470.064	52.7314	470.064	97.0282	470.064	145.396	470.064	191.399	470.064	237.32
470.546	-3.26353	470.546	52.7298	470.546	97.0082	470.546	145.364	470.546	191.358	470.546	237.112
471.028	-3.19193	471.028	52.6993	471.028	96.967	471.028	145.301	471.028	191.289	471.028	236.921
471.51	-3.13833	471.51	52.659	471.51	96.9238	471.51	145.217	471.51	191.215	471.51	236.683
471.992	-3.12543	471.992	52.6002	471.992	96.8735	471.992	145.103	471.992	191.112	471.992	236.407
472.474	-3.14793	472.474	52.5489	472.474	96.8465	472.474	144.985	472.474	191.008	472.474	236.082
472.957	-3.17633	472.957	52.4531	472.957	96.7726	472.957	144.798	472.957	190.862	472.957	235.708
473.439	-3.17613	473.439	52.3243	473.439	96.665	473.439	144.568	473.439	190.689	473.439	235.303
473.921	-3.13093	473.921	52.2205	473.921	96.5848	473.921	144.376	473.921	190.556	473.921	234.924
474.403	-3.05273	474.403	52.1384	474.403	96.523	474.403	144.229	474.403	190.464	474.403	234.577
474.885	-2.97533	474.885	52.0249	474.885	96.4142	474.885	144.067	474.885	190.333	474.885	234.224
475.367	-2.93663	475.367	51.8903	475.367	96.2747	475.367	143.912	475.367	190.183	475.367	233.867
475.849	-2.95883	475.849	51.8237	475.849	96.2161	475.849	143.872	475.849	190.083	475.849	233.546
476.331	-3.03883	476.331	51.6789	476.331	96.062	476.331	143.758	476.331	189.899	476.331	233.215
476.813	-3.15103	476.813	51.5477	476.813	95.9218	476.813	143.665	476.813	189.709	476.813	232.938
477.296	-3.26263	477.296	51.4748	477.296	95.8415	477.296	143.628	477.296	189.58	477.296	232.747
477.778	-3.35023	477.778	51.4357	477.778	95.8006	477.778	143.616	477.778	189.477	477.778	232.64
478.26	-3.41093	478.26	51.4382	478.26	95.8064	478.26	143.632	478.26	189.433	478.26	232.584
478.742	-3.45983	478.742	51.4773	478.742	95.8643	478.742	143.686	478.742	189.441	478.742	232.602
479.224	-3.51793	479.224	51.4908	479.224	95.8965	479.224	143.702	479.224	189.441	479.224	232.66
479.706	-3.59593	479.706	51.4904	479.706	95.915	479.706	143.704	479.706	189.455	479.706	232.747
480.188	-3.68623	480.188	51.5001	480.188	95.942	480.188	143.722	480.188	189.497	480.188	232.862
480.67	-3.76573	480.67	51.459	480.67	95.9104	480.67	143.684	480.67	189.499	480.67	232.965
481.152	-3.80973	481.152	51.4362	481.152	95.8888	481.152	143.661	481.152	189.52	481.152	233.065
481.635	-3.80683	481.635	51.4709	481.635	95.9122	481.635	143.681	481.635	189.589	481.635	233.138
482.117	-3.76733	482.117	51.5168	482.117	95.9441	482.117	143.716	482.117	189.658	482.117	233.192
482.599	-3.72003	482.599	51.5565	482.599	95.9702	482.599	143.75	482.599	189.707	482.599	233.202
483.081	-3.69793	483.081	51.54	483.081	95.9364	483.081	143.725	483.081	189.686	483.081	233.125
483.563	-3.72133	483.563	51.4863	483.563	95.8687	483.563	143.663	483.563	189.611	483.563	232.982
484.045	-3.78623	484.045	51.4495	484.045	95.8272	484.045	143.616	484.045	189.539	484.045	232.751
484.527	-3.86733	484.527	51.346	484.527	95.7187	484.527	143.498	484.527	189.405	484.527	232.444
485.009	-3.93313	485.009	51.2416	485.009	95.6171	485.009	143.381	485.009	189.269	485.009	232.122
485.491	-3.96393	485.491	51.1691	485.491	95.5496	485.491	143.293	485.491	189.18	485.491	231.806
485.974	-3.96183	485.974	51.1549	485.974	95.5464	485.974	143.266	485.974	189.142	485.974	231.524
486.456	-3.94693	486.456	51.0684	486.456	95.4688	486.456	143.17	486.456	189.05	486.456	231.208
486.938	-3.94523	486.938	51.0059	486.938	95.4233	486.938	143.113	486.938	188.98	486.938	230.92
487.42	-3.97123	487.42	50.9326	487.42	95.3686	487.42	143.05	487.42	188.904	487.42	230.675
487.902	-4.02003	487.902	50.8392	487.902	95.2852	487.902	142.965	487.902	188.803	487.902	230.438
488.384	-4.07083	488.384	50.7438	488.384	95.1939	488.384	142.878	488.384	188.699	488.384	230.24
488.866	-4.09923	488.866	50.6834	488.866	95.1334	488.866	142.827	488.866	188.64	488.866	230.108
489.348	-4.09243	489.348	50.6936	489.348	95.1339	489.348	142.833	489.348	188.659	489.348	230.034
489.831	-4.05723	489.831	50.7506	489.831	95.188	489.831	142.897	489.831	188.733	489.831	230.034
490.313	-4.01803	490.313	50.8198	490.313	95.2571	490.313	142.978	490.313	188.827	490.313	230.079
490.795	-4.00353	490.795	50.8806	490.795	95.3263	490.795	143.064	490.795	188.922	490.795	230.171
491.277	-4.03143	491.277	50.9109	491.277	95.3744	491.277	143.134	491.277	188.993	491.277	230.302
491.759	-4.09753	491.759	50.9599	491.759	95.4598	491.759	143.244	491.759	189.086	491.759	230.46
492.241	-4.17883	492.241	50.9526	492.241	95.4854	492.241	143.295	492.241	189.136	492.241	230.618
492.723	-4.24623	492.723	50.9576	492.723	95.5278	492.723	143.364	492.723	189.201	492.723	230.858
493.205	-4.28173	493.205	51.0077	493.205	95.6159	493.205	143.474	493.205	189.329	493.205	231.121
493.688	-4.28693	493.688	51.0522	493.688	95.6959	493.688	143.577	493.688	189.445	493.688	231.45
494.17	-4.28133	494.17	51.0993	494.17	95.7789	494.17	143.683	494.17	189.575	494.17	231.787
494.652	-4.28983	494.652	51.1563	494.652	95.8748	494.652	143.798	494.652	189.717	494.652	232.153
495.134	-4.32813	495.134	51.1814	495.134	95.9362	495.134	143.881	495.134	189.832	495.134	232.535
495.616	-4.39313	495.616	51.1929	495.616	95.9809	495.616	143.955	495.616	189.93	495.616	232.93
496.098	-4.46563	496.098	51.1982	496.098	96.0178	496.098	144.031	496.098	190.023	496.098	233.341
496.58	-4.52143	496.58	51.2147	496.58	96.0615	496.58	144.124	496.58	190.13	496.58	233.769
497.062	-4.54513	497.062	51.2899	497.062	96.149	497.062	144.261	497.062	190.306	497.062	234.215
497.544	-4.53893	497.544	51.3606	497.544	96.2395	497.544	144.416	497.544	190.478	497.544	234.697
498.027	-4.52053	498.027	51.4251	498.027	96.3162	498.027	144.56	498.027	190.641	498.027	235.171
498.509	-4.51293	498.509	51.524	498.509	96.4275	498.509	144.732	498.509	190.838	498.509	235.649
498.991	-4.53103	498.991	51.5412	498.991	96.4537	498.991	144.82	498.991	190.937	498.991	236.105
499.473	-4.57303	499.473	51.5134	499.473	96.4311	499.473	144.847	499.473	190.987	499.473	236.513
499.955	-4.62173	499.955	51.5588	499.955	96.494	499.955	144.944	499.955	191.099	499.955	236.912
500.437	-4.65503	500.437	51.5788	500.437	96.525	500.437	144.998	500.437	191.185	500.437	237.282
500.919	-4.65843	500.919	51.6283	500.919	96.5915	500.919	145.076	500.919	191.293	500.919	237.673
501.401	-4.63393	501.401	51.7007	501.401	96.6914	501.401	145.183	501.401	191.424	501.401	238.072
501.884	-4.59973	501.884	51.7609	501.884	96.7818	501.884	145.272	501.884	191.54	501.884	238.441
502.366	-4.57973	502.366	51.8253	502.366	96.8892	502.366	145.377	502.366	191.658	502.366	238.821
502.848	-4.58903	502.848	51.8344	502.848	96.9411	502.848	145.428	502.848	191.718	502.848	239.161
503.33	-4.62473	503.33	51.8135	503.33	96.9657	503.33	145.454	503.33	191.74	503.33	239.456
503.812	-4.66823	503.812	51.7792	503.812	96.981	503.812	145.473	503.812	191.746	503.812	239.734
504.294	-4.69743	504.294	51.7513	504.294	96.9944	504.294	145.493	504.294	191.764	504.294	239.988
504.776	-4.69943	504.776	51.7428	504.776	97.0251	504.776	145.531	504.776	191.808	504.776	240.235
505.258	-4.67753	505.258	51.7574	505.258	97.0736	505.258	145.58	505.258	191.883	505.258	240.465
505.74	-4.64993	505.74	51.777	505.74	97.1391	505.74	145.655	505.74	191.988	505.74	240.761
506.223	-4.63913	506.223	51.745	506.223	97.1566	506.223	145.683	506.223	192.04	506.223	241.024
506.705	-4.66003	506.705	51.7158	506.705	97.1683	506.705	145.697	506.705	192.094	506.705	241.231
507.187	-4.71033	507.187	51.655	507.187	97.143	507.187	145.677	507.187	192.111	507.187	241.42
507.669	-4.77233	507.669	51.595	507.669	97.1177	507.669	145.661	507.669	192.125	507.669	241.583
508.151	-4.82293	508.151	51.5484	508.151	97.1008	508.151	145.657	508.151	192.143	508.151	241.733
508.633	-4.84663	508.633	51.5329	508.633	97.1069	508.633	145.679	508.633	192.191	508.633	241.897
509.115	-4.84303	509.115	51.533	509.115	97.126	509.115	145.712	509.115	192.251	509.115	242.077
509.597	-4.82583	509.597	51.5158	509.597	97.1173	509.597	145.717	509.597	192.28	509.597	242.213
510.079	-4.81333	510.079	51.5671	510.079	97.1834	510.079	145.804	510.079	192.375	510.079	242.38
510.562	-4.81733	510.562	51.5378	510.562	97.1568	510.562	145.791	510.562	192.365	510.562	242.504
511.044	-4.83653	511.044	51.5692	511.044	97.1846	511.044	145.819	511.044	192.419	511.044	242.609
511.526	-4.85723	511.526	51.5332	511.526	97.1488	511.526	145.786	511.526	192.384	511.526	242.695
512.008	-4.86253	512.008	51.5218	512.008	97.1339	512.008	145.77	512.008	192.366	512.008	242.776
512.49	-4.84313	512.49	51.5582	512.49	97.1687	512.49	145.802	512.49	192.394	512.49	242.871
512.972	-4.80313	512.972	51.6294	512.972	97.2377	512.972	145.869	512.972	192.456	512.972	242.976
513.454	-4.75903	513.454	51.678	513.454	97.2701	513.454	145.91	513.454	192.485	513.454	243.068
513.936	-4.73013	513.936	51.718	513.936	97.2914	513.936	145.947	513.936	192.505	513.936	243.152
514.418	-4.72873	514.418	51.736	514.418	97.2889	514.418	145.967	514.418	192.506	514.418	243.217
514.901	-4.75263	514.901	51.7322	514.901	97.2643	514.901	145.968	514.901	192.488	514.901	243.263
515.383	-4.78683	515.383	51.7223	515.383	97.2354	515.383	145.964	515.383	192.47	515.383	243.3
515.865	-4.81203	515.865	51.7262	515.865	97.2255	515.865	145.975	515.865	192.472	515.865	243.341
516.347	-4.81603	516.347	51.7405	516.347	97.2342	516.347	145.992	516.347	192.493	516.347	243.403
516.829	-4.80063	516.829	51.7577	516.829	97.25	516.829	146.006	516.829	192.512	516.829	243.456
517.311	-4.78033	517.311	51.826	517.311	97.3311	517.311	146.082	517.311	192.59	517.311	243.536
517.793	-4.77443	517.793	51.8139	517.793	97.3307	517.793	146.062	517.793	192.581	517.793	243.558
518.275	-4.79393	518.275	51.8433	518.275	97.3566	518.275	146.079	518.275	192.601	518.275	243.602
518.758	-4.83533	518.758	51.7871	518.758	97.3168	518.758	146.021	518.758	192.546	518.758	243.573
519.24	-4.88223	519.24	51.7355	519.24	97.2844	519.24	145.973	519.24	192.499	519.24	243.564
519.722	-4.91513	519.722	51.6923	519.722	97.2582	519.722	145.937	519.722	192.467	519.722	243.563
520.204	-4.92273	520.204	51.6691	520.204	97.2501	520.204	145.926	520.204	192.46	520.204	243.58
520.686	-4.90783	520.686	51.6645	520.686	97.2592	520.686	145.937	520.686	192.477	520.686	243.614
521.168	-4.88503	521.168	51.6658	521.168	97.273	521.168	145.956	521.168	192.501	521.168	243.654
521.65	-4.87253	521.65	51.658	521.65	97.2758	521.65	145.965	521.65	192.513	521.65	243.686
522.132	-4.88103	522.132	51.6297	522.132	97.2546	522.132	145.95	522.132	192.498	522.132	243.695
522.615	-4.90813	522.615	51.6018	522.615	97.2316	522.615	145.933	522.615	192.479	522.615	243.692
523.097	-4.94013	523.097	51.5495	523.097	97.1795	523.097	145.882	523.097	192.432	523.097	243.675
523.579	-4.95953	523.579	51.4678	523.579	97.0862	523.579	145.789	523.579	192.346	523.579	243.608
524.061	-4.95523	524.061	51.4578	524.061	97.0698	524.061	145.778	524.061	192.339	524.061	243.588
524.543	-4.92833	524.543	51.4838	524.543	97.0934	524.543	145.81	524.543	192.367	524.543	243.606
525.025	-4.89233	525.025	51.4977	525.025	97.106	525.025	145.831	525.025	192.386	525.025	243.617
525.507	-4.86573	525.507	51.5299	525.507	97.146	525.507	145.882	525.507	192.422	525.507	243.655
525.989	-4.86113	525.989	51.4872	525.989	97.1088	525.989	145.848	525.989	192.373	525.989	243.65
526.471	-4.87793	526.471	51.4165	526.471	97.0453	526.471	145.784	526.471	192.286	526.471	243.63
526.954	-4.90293	526.954	51.3735	526.954	97.0138	526.954	145.752	526.954	192.217	526.954	243.637
527.436	-4.91873	527.436	51.3891	527.436	97.0426	527.436	145.784	527.436	192.203	527.436	243.672
527.918	-4.91393	527.918	51.3793	527.918	97.0325	527.918	145.775	527.918	192.152	527.918	243.667
528.4	-4.88943	528.4	51.3992	528.4	97.0489	528.4	145.793	528.4	192.134	528.4	243.683
528.882	-4.85693	528.882	51.4302	528.882	97.0701	528.882	145.821	528.882	192.127	528.882	243.694
529.364	-4.83193	529.364	51.4571	529.364	97.0821	529.364	145.843	529.364	192.119	529.364	243.693
529.846	-4.82483	529.846	51.4689	529.846	97.0762	529.846	145.85	529.846	192.099	529.846	243.678
530.328	-4.83563	530.328	51.4649	530.328	97.0541	530.328	145.839	530.328	192.069	530.328	243.652
530.811	-4.85393	530.811	51.4544	530.811	97.0276	530.811	145.822	530.811	192.04	530.811	243.625
531.293	-4.86593	531.293	51.4503	531.293	97.0117	531.293	145.811	531.293	192.027	531.293	243.608
531.775	-4.86233	531.775	51.4607	531.775	97.0155	531.775	145.814	531.775	192.038	531.775	243.606
532.257	-4.84423	532.257	51.4839	532.257	97.0367	532.257	145.831	532.257	192.07	532.257	243.617
532.739	-4.82163	532.739	51.5098	532.739	97.0636	532.739	145.849	532.739	192.109	532.739	243.63
533.221	-4.80763	533.221	51.5255	533.221	97.081	533.221	145.857	533.221	192.138	533.221	243.633
533.703	-4.81033	533.703	51.5223	533.703	97.0772	533.703	145.843	533.703	192.143	533.703	243.619
534.185	-4.82733	534.185	51.504	534.185	97.0545	534.185	145.81	534.185	192.127	534.185	243.588
534.668	-4.84683	534.668	51.4834	534.668	97.0253	534.668	145.773	534.668	192.101	534.668	243.551
535.149	-4.85513	535.149	51.4737	535.149	97.0037	535.149	145.746	535.149	192.082	535.149	243.521
535.632	-4.84413	535.632	51.4821	535.632	96.9985	535.632	145.737	535.632	192.079	535.632	243.506
536.114	-4.81713	536.114	51.5051	536.114	97.0081	536.114	145.747	536.114	192.09	536.114	243.505
536.596	-4.78693	536.596	51.5304	536.596	97.0217	536.596	145.763	536.596	192.105	536.596	243.511
537.078	-4.76953	537.078	51.5429	537.078	97.0251	537.078	145.771	537.078	192.108	537.078	243.512
537.56	-4.77503	537.56	51.5321	537.56	97.0081	537.56	145.761	537.56	192.087	537.56	243.501
538.042	-4.80163	538.042	51.5	538.042	96.9731	538.042	145.733	538.042	192.044	538.042	243.476
538.524	-4.83683	538.524	51.4594	538.524	96.9335	538.524	145.7	538.524	191.994	538.524	243.447
539.006	-4.86393	539.006	51.416	539.006	96.8981	539.006	145.665	539.006	191.947	539.006	243.436
539.489	-4.87093	539.489	51.3571	539.489	96.8453	539.489	145.613	539.489	191.881	539.489	243.396
539.971	-4.85633	539.971	51.3479	539.971	96.8527	539.971	145.624	539.971	191.874	539.971	243.396
540.453	-4.82893	540.453	51.343	540.453	96.8694	540.453	145.644	540.453	191.877	540.453	243.404
540.935	-4.80243	540.935	51.3307	540.935	96.8817	540.935	145.661	540.935	191.876	540.935	243.41
541.417	-4.78743	541.417	51.3472	541.417	96.927	541.417	145.717	541.417	191.906	541.417	243.43
541.899	-4.78573	541.899	51.3006	541.899	96.8983	541.899	145.696	541.899	191.867	541.899	243.394
542.381	-4.79053	542.381	51.2611	542.381	96.8748	542.381	145.679	542.381	191.835	542.381	243.371
542.863	-4.79133	542.863	51.2359	542.863	96.8602	542.863	145.67	542.863	191.814	542.863	243.353
543.346	-4.78113	543.346	51.2331	543.346	96.8627	543.346	145.676	543.346	191.812	543.346	243.344
543.828	-4.76113	543.828	51.2684	543.828	96.9022	543.828	145.718	543.828	191.844	543.828	243.365
544.31	-4.73993	544.31	51.2964	544.31	96.9287	544.31	145.745	544.31	191.87	544.31	243.369
544.792	-4.72833	544.792	51.3177	544.792	96.9463	544.792	145.761	544.792	191.888	544.792	243.366
545.274	-4.73223	545.274	51.3151	545.274	96.9366	545.274	145.749	545.274	191.884	545.274	243.339
545.756	-4.74863	545.756	51.3143	545.756	96.9294	545.756	145.739	545.756	191.881	545.756	243.322
546.238	-4.76653	546.238	51.3064	546.238	96.9154	546.238	145.721	546.238	191.88	546.238	243.31
546.72	-4.77343	546.72	51.3006	546.72	96.8993	546.72	145.704	546.72	191.881	546.72	243.289
547.202	-4.76303	547.202	51.3093	547.202	96.8972	547.202	145.701	547.202	191.899	547.202	243.279
547.685	-4.73883	547.685	51.3306	547.685	96.9076	547.685	145.711	547.685	191.931	547.685	243.277
548.167	-4.71303	548.167	51.3541	548.167	96.921	548.167	145.725	548.167	191.963	548.167	243.277
548.649	-4.69963	548.649	51.3631	548.649	96.9219	548.649	145.724	548.649	191.976	548.649	243.274
549.131	-4.70633	549.131	51.3733	549.131	96.9269	549.131	145.727	549.131	191.984	549.131	243.268
549.613	-4.72993	549.613	51.3657	549.613	96.9134	549.613	145.712	549.613	191.965	549.613	243.245
550.095	-4.75793	550.095	51.3523	550.095	96.8928	550.095	145.689	550.095	191.933	550.095	243.212
550.577	-4.77483	550.577	51.3467	550.577	96.8787	550.577	145.673	550.577	191.903	550.577	243.182
551.059	-4.77123	551.059	51.3569	551.059	96.8788	551.059	145.671	551.059	191.888	551.059	243.161
551.542	-4.74843	551.542	51.3822	551.542	96.8935	551.542	145.686	551.542	191.887	551.542	243.153
552.024	-4.71753	552.024	51.4036	552.024	96.9031	552.024	145.697	552.024	191.884	552.024	243.142
552.506	-4.69373	552.506	51.4057	552.506	96.8932	552.506	145.69	552.506	191.865	552.506	243.116
552.988	-4.68753	552.988	51.4055	552.988	96.8858	552.988	145.685	552.988	191.841	552.988	243.101
553.47	-4.69953	553.47	51.3923	553.47	96.8713	553.47	145.672	553.47	191.808	553.47	243.092
553.952	-4.72083	553.952	51.3687	553.952	96.8494	553.952	145.651	553.952	191.765	553.952	243.069
554.434	-4.73793	554.434	51.3487	554.434	96.8359	554.434	145.639	554.434	191.729	554.434	243.047
554.916	-4.74093	554.916	51.3406	554.916	96.8399	554.916	145.643	554.916	191.711	554.916	243.035
555.398	-4.72863	555.398	51.3421	555.398	96.8574	555.398	145.66	555.398	191.709	555.398	243.029
555.881	-4.70813	555.881	51.3449	555.881	96.8785	555.881	145.681	555.881	191.715	555.881	243.025
556.363	-4.69013	556.363	51.3431	556.363	96.8973	556.363	145.697	556.363	191.722	556.363	243.028
556.845	-4.68233	556.845	51.3274	556.845	96.8998	556.845	145.696	556.845	191.72	556.845	243.023
557.327	-4.68463	557.327	51.3003	557.327	96.887	557.327	145.679	557.327	191.708	557.327	243.009
557.809	-4.68973	557.809	51.2716	557.809	96.8683	557.809	145.656	557.809	191.695	557.809	242.993
558.291	-4.68813	558.291	51.2528	558.291	96.857	558.291	145.64	558.291	191.695	558.291	242.982
558.773	-4.67453	558.773	51.2421	558.773	96.8556	558.773	145.628	558.773	191.708	558.773	242.995
559.255	-4.65173	559.255	51.2375	559.255	96.8585	559.255	145.622	559.255	191.719	559.255	242.998
559.737	-4.62973	559.737	51.2476	559.737	96.8807	559.737	145.638	559.737	191.75	559.737	243.004
560.22	-4.61983	560.22	51.2479	560.22	96.8958	560.22	145.646	560.22	191.769	560.22	243.001
560.702	-4.62773	560.702	51.2324	560.702	96.8958	560.702	145.638	560.702	191.769	560.702	242.984
561.184	-4.65013	561.184	51.1996	561.184	96.8753	561.184	145.611	561.184	191.746	561.184	242.949
561.666	-4.67493	561.666	51.2034	561.666	96.8898	561.666	145.625	561.666	191.757	561.666	242.925
562.148	-4.68863	562.148	51.1836	562.148	96.8681	562.148	145.6	562.148	191.734	562.148	242.881
562.63	-4.68263	562.63	51.1902	562.63	96.8675	562.63	145.597	562.63	191.736	562.63	242.861
563.112	-4.65833	563.112	51.216	563.112	96.8791	563.112	145.608	563.112	191.753	563.112	242.852
563.595	-4.62563	563.595	51.2507	563.595	96.894	563.595	145.624	563.595	191.774	563.595	242.847
564.077	-4.59773	564.077	51.2811	564.077	96.9012	564.077	145.634	564.077	191.785	564.077	242.836
564.559	-4.58353	564.559	51.2988	564.559	96.8939	564.559	145.63	564.559	191.775	564.559	242.815
565.041	-4.58323	565.041	51.3036	565.041	96.8738	565.041	145.614	565.041	191.745	565.041	242.782
565.523	-4.58853	565.523	51.3038	565.523	96.8502	565.523	145.593	565.523	191.705	565.523	242.744
566.005	-4.58833	566.005	51.3098	566.005	96.8351	566.005	145.582	566.005	191.669	566.005	242.709
566.487	-4.57563	566.487	51.3282	566.487	96.8358	566.487	145.586	566.487	191.648	566.487	242.685
566.969	-4.55213	566.969	51.3568	566.969	96.8507	566.969	145.605	566.969	191.641	566.969	242.67
567.451	-4.52713	567.451	51.3859	567.451	96.8707	567.451	145.629	567.451	191.642	567.451	242.661
567.933	-4.51233	567.933	51.4038	567.933	96.8838	567.933	145.647	567.933	191.639	567.933	242.65
568.416	-4.51493	568.416	51.4265	568.416	96.9091	568.416	145.675	568.416	191.645	568.416	242.659
568.898	-4.53233	568.898	51.407	568.898	96.8915	568.898	145.659	568.898	191.619	568.898	242.631
569.38	-4.55383	569.38	51.3856	569.38	96.8779	569.38	145.641	569.38	191.601	569.38	242.618
569.862	-4.56633	569.862	51.3615	569.862	96.8609	569.862	145.622	569.862	191.582	569.862	242.588
570.344	-4.56123	570.344	51.3478	570.344	96.8575	570.344	145.614	570.344	191.582	570.344	242.565
570.826	-4.53903	570.826	51.3474	570.826	96.8734	570.826	145.624	570.826	191.605	570.826	242.562
571.308	-4.50863	571.308	51.349	571.308	96.8952	571.308	145.641	571.308	191.636	571.308	242.564
571.79	-4.48203	571.79	51.3427	571.79	96.9122	571.79	145.655	571.79	191.665	571.79	242.564
572.273	-4.46733	572.273	51.3229	572.273	96.9172	572.273	145.658	572.273	191.682	572.273	242.556
572.755	-4.46423	572.755	51.2975	572.755	96.9191	572.755	145.657	572.755	191.697	572.755	242.56
573.237	-4.46533	573.237	51.2656	573.237	96.9098	573.237	145.648	573.237	191.7	573.237	242.547
573.719	-4.46053	573.719	51.243	573.719	96.9072	573.719	145.647	573.719	191.71	573.719	242.538
574.201	-4.44353	574.201	51.2362	574.201	96.9177	574.201	145.658	574.201	191.733	574.201	242.538
574.683	-4.41663	574.683	51.2429	574.683	96.9395	574.683	145.681	574.683	191.766	574.683	242.544
575.165	-4.38893	575.165	51.2534	575.165	96.9632	575.165	145.705	575.165	191.798	575.165	242.548
575.647	-4.37203	575.647	51.2564	575.647	96.9771	575.647	145.718	575.647	191.815	575.647	242.54
576.13	-4.37253	576.13	51.2454	576.13	96.9736	576.13	145.713	576.13	191.809	576.13	242.515
576.612	-4.38793	576.612	51.2233	576.612	96.9547	576.612	145.692	576.612	191.783	576.612	242.474
577.094	-4.40773	577.094	51.2005	577.094	96.9303	577.094	145.665	577.094	191.749	577.094	242.426
577.576	-4.41933	577.576	51.1895	577.576	96.9128	577.576	145.646	577.576	191.719	577.576	242.381
578.058	-4.41493	578.058	51.1973	578.058	96.9102	578.058	145.643	578.058	191.705	578.058	242.347
578.54	-4.39573	578.54	51.2219	578.54	96.9216	578.54	145.654	578.54	191.705	578.54	242.323
579.022	-4.37073	579.022	51.2536	579.022	96.9381	579.022	145.672	579.022	191.71	579.022	242.304
579.504	-4.35173	579.504	51.2798	579.504	96.9482	579.504	145.683	579.504	191.707	579.504	242.282
579.986	-4.34583	579.986	51.2926	579.986	96.944	579.986	145.679	579.986	191.688	579.986	242.25
580.468	-4.35183	580.468	51.2923	580.468	96.926	580.468	145.66	580.468	191.652	580.468	242.208
580.951	-4.36033	580.951	51.2871	580.951	96.9028	580.951	145.633	580.951	191.61	580.951	242.162
581.433	-4.35943	581.433	51.2879	581.433	96.8856	581.433	145.611	581.433	191.574	581.433	242.122
581.915	-4.34183	581.915	51.3015	581.915	96.882	581.915	145.601	581.915	191.554	581.915	242.093
582.397	-4.30903	582.397	51.3263	582.397	96.8919	582.397	145.605	582.397	191.552	582.397	242.078
582.879	-4.27033	582.879	51.3534	582.879	96.9072	582.879	145.617	582.879	191.559	582.879	242.072
583.361	-4.23833	583.361	51.3715	583.361	96.9174	583.361	145.625	583.361	191.565	583.361	242.067
583.843	-4.22163	583.843	51.3734	583.843	96.9155	583.843	145.623	583.843	191.562	583.843	242.057
584.325	-4.22053	584.325	51.3599	584.325	96.9019	584.325	145.61	584.325	191.55	584.325	242.039
584.808	-4.22723	584.808	51.3393	584.808	96.8842	584.808	145.593	584.808	191.534	584.808	242.016
585.29	-4.23083	585.29	51.3224	585.29	96.8728	585.29	145.581	585.29	191.526	585.29	241.994
585.772	-4.22353	585.772	51.3161	585.772	96.8737	585.772	145.58	585.772	191.531	585.772	241.976
586.254	-4.20533	586.254	51.3195	586.254	96.886	586.254	145.589	586.254	191.548	586.254	241.96
586.736	-4.18293	586.736	51.3249	586.736	96.9016	586.736	145.6	586.736	191.57	586.736	241.944
587.218	-4.16583	587.218	51.3223	587.218	96.9104	587.218	145.604	587.218	191.587	587.218	241.914
587.7	-4.15993	587.7	51.3056	587.7	96.9063	587.7	145.596	587.7	191.592	587.7	241.874
588.182	-4.16373	588.182	51.276	588.182	96.891	588.182	145.577	588.182	191.588	588.182	241.828
588.665	-4.16913	588.665	51.2418	588.665	96.8731	588.665	145.557	588.665	191.581	588.665	241.784
589.147	-4.16633	589.147	51.2134	589.147	96.8634	589.147	145.546	589.147	191.582	589.147	241.75
589.629	-4.14953	589.629	51.1973	589.629	96.8684	589.629	145.55	589.629	191.596	589.629	241.729
590.111	-4.12093	590.111	51.1927	590.111	96.8866	590.111	145.566	590.111	191.619	590.111	241.719
590.593	-4.08953	590.593	51.1926	590.593	96.9088	590.593	145.586	590.593	191.641	590.593	241.708
591.075	-4.06643	591.075	51.1874	591.075	96.9234	591.075	145.597	591.075	191.649	591.075	241.688
591.557	-4.05813	591.557	51.172	591.557	96.9224	591.557	145.593	591.557	191.636	591.557	241.651
592.039	-4.06293	592.039	51.1484	592.039	96.9063	592.039	145.574	592.039	191.603	592.039	241.596
592.521	-4.07113	592.521	51.1252	592.521	96.8835	592.521	145.549	592.521	191.562	592.521	241.533
593.004	-4.07123	593.004	51.1126	593.004	96.8654	593.004	145.53	593.004	191.525	593.004	241.469
593.486	-4.05623	593.486	51.1163	593.486	96.8597	593.486	145.526	593.486	191.503	593.486	241.415
593.968	-4.02783	593.968	51.1341	593.968	96.8668	593.968	145.536	593.968	191.494	593.968	241.371
594.45	-3.99503	594.45	51.1576	594.45	96.8794	594.45	145.553	594.45	191.493	594.45	241.337
594.932	-3.96943	594.932	51.1766	594.932	96.888	594.932	145.567	594.932	191.488	594.932	241.305
595.414	-3.95803	595.414	51.1853	595.414	96.8862	595.414	145.572	595.414	191.474	595.414	241.271
595.896	-3.95993	595.896	51.1856	595.896	96.8745	595.896	145.567	595.896	191.451	595.896	241.237
596.378	-3.96603	596.378	51.1856	596.378	96.8605	596.378	145.56	596.378	191.429	596.378	241.208
596.861	-3.96473	596.861	51.195	596.861	96.854	596.861	145.56	596.861	191.417	596.861	241.19
597.343	-3.94823	597.343	51.2193	597.343	96.8615	597.343	145.575	597.343	191.425	597.343	241.189
597.825	-3.91673	597.825	51.2561	597.825	96.8824	597.825	145.602	597.825	191.449	597.825	241.205
598.307	-3.87823	598.307	51.2965	598.307	96.9097	598.307	145.637	598.307	191.482	598.307	241.233
598.789	-3.84393	598.789	51.3295	598.789	96.9339	598.789	145.668	598.789	191.513	598.789	241.267
599.271	-3.82213	599.271	51.3484	599.271	96.9487	599.271	145.689	599.271	191.536	599.271	241.3
599.753	-3.81373	599.753	51.3541	599.753	96.9552	599.753	145.7	599.753	191.552	599.753	241.331
600.235	-3.81223	600.235	51.3542	600.235	96.9605	600.235	145.71	600.235	191.567	600.235	241.362
600.717	-3.80763	600.717	51.3585	600.717	96.9743	600.717	145.727	600.717	191.594	600.717	241.397
601.2	-3.79273	601.2	51.373	601.2	97.0022	601.2	145.756	601.2	191.637	601.2	241.439
601.682	-3.76713	601.682	51.3962	601.682	97.043	601.682	145.797	601.682	191.696	601.682	241.488
602.164	-3.73623	602.164	51.4202	602.164	97.0888	602.164	145.842	602.164	191.761	602.164	241.539
602.646	-3.70823	602.646	51.4351	602.646	97.1298	602.646	145.88	602.646	191.819	602.646	241.587
603.128	-3.68813	603.128	51.4353	603.128	97.1592	603.128	145.904	603.128	191.863	603.128	241.628
603.61	-3.67433	603.61	51.4224	603.61	97.1777	603.61	145.917	603.61	191.893	603.61	241.665
604.092	-3.66003	604.092	51.4047	604.092	97.1919	604.092	145.924	604.092	191.916	604.092	241.703
604.574	-3.63653	604.574	51.3924	604.574	97.2106	604.574	145.936	604.574	191.943	604.574	241.747
605.057	-3.59933	605.057	51.3926	605.057	97.2391	605.057	145.959	605.057	191.979	605.057	241.802
605.539	-3.55093	605.539	51.4053	605.539	97.276	605.539	145.993	605.539	192.023	605.539	241.864
606.021	-3.50003	606.021	51.4242	606.021	97.3138	606.021	146.03	606.021	192.069	606.021	241.929
606.503	-3.45653	606.503	51.4412	606.503	97.3432	606.503	146.063	606.503	192.105	606.503	241.988
606.985	-3.42643	606.985	51.451	606.985	97.3587	606.985	146.084	606.985	192.124	606.985	242.038
607.467	-3.40823	607.467	51.455	607.467	97.3621	607.467	146.096	607.467	192.129	607.467	242.079
607.949	-3.39393	607.949	51.46	607.949	97.3613	607.949	146.107	607.949	192.127	607.949	242.116
608.431	-3.37373	608.431	51.4738	608.431	97.366	608.431	146.125	608.431	192.128	608.431	242.157
608.913	-3.34173	608.913	51.5007	608.913	97.3824	608.913	146.157	608.913	192.139	608.913	242.206
609.396	-3.29963	609.396	51.5382	609.396	97.4097	609.396	146.2	609.396	192.16	609.396	242.262
609.878	-3.25533	609.878	51.5783	609.878	97.4406	609.878	146.247	609.878	192.184	609.878	242.319
610.36	-3.21913	610.36	51.6118	610.36	97.466	610.36	146.287	610.36	192.201	610.36	242.369
610.842	-3.19723	610.842	51.6336	610.842	97.4801	610.842	146.313	610.842	192.207	610.842	242.409
611.324	-3.18863	611.324	51.6456	611.324	97.4842	611.324	146.326	611.324	192.202	611.324	242.438
611.806	-3.18543	611.806	51.6557	611.806	97.4855	611.806	146.333	611.806	192.195	611.806	242.459
612.288	-3.17793	612.288	51.673	612.288	97.4932	612.288	146.342	612.288	192.195	612.288	242.48
612.77	-3.15943	612.77	51.7026	612.77	97.5128	612.77	146.36	612.77	192.21	612.77	242.505
613.253	-3.13013	613.253	51.7427	613.253	97.5432	613.253	146.386	613.253	192.24	613.253	242.532
613.735	-3.09663	613.735	51.7852	613.735	97.5767	613.735	146.416	613.735	192.277	613.735	242.557
614.217	-3.06763	614.217	51.8207	614.217	97.6038	614.217	146.44	614.217	192.311	614.217	242.572
614.699	-3.04853	614.699	51.8432	614.699	97.6186	614.699	146.453	614.699	192.337	614.699	242.574
615.181	-3.03863	615.181	51.8531	615.181	97.6216	615.181	146.455	615.181	192.354	615.181	242.562
615.663	-3.03123	615.663	51.8569	615.663	97.6198	615.663	146.455	615.663	192.369	615.663	242.543
616.145	-3.01803	616.145	51.8626	616.145	97.6223	616.145	146.459	616.145	192.389	616.145	242.525
616.627	-2.99413	616.627	51.8746	616.627	97.635	616.627	146.475	616.627	192.419	616.627	242.514
617.109	-2.96143	617.109	51.8907	617.109	97.657	617.109	146.501	617.109	192.456	617.109	242.516
617.592	-2.92793	617.592	51.9031	617.592	97.6811	617.592	146.528	617.592	192.491	617.592	242.528
618.074	-2.90273	618.074	51.9032	618.074	97.6982	618.074	146.549	618.074	192.514	618.074	242.545
618.556	-2.89053	618.556	51.8867	618.556	97.7028	618.556	146.557	618.556	192.519	618.556	242.562
619.038	-2.88873	619.038	51.8572	619.038	97.6964	619.038	146.554	619.038	192.51	619.038	242.577
619.52	-2.88813	619.52	51.824	619.52	97.6869	619.52	146.547	619.52	192.495	619.52	242.588
620.002	-2.87873	620.002	51.7978	620.002	97.6837	620.002	146.547	620.002	192.486	620.002	242.599
620.484	-2.85483	620.484	51.7853	620.484	97.6927	620.484	146.559	620.484	192.489	620.484	242.612
620.966	-2.81803	620.966	51.786	620.966	97.7131	620.966	146.582	620.966	192.504	620.966	242.625
621.448	-2.77663	621.448	51.7936	621.448	97.738	621.448	146.609	621.448	192.522	621.448	242.635
621.931	-2.74093	621.931	51.7999	621.931	97.7584	621.931	146.629	621.931	192.534	621.931	242.638
622.413	-2.71793	622.413	51.7998	622.413	97.7685	622.413	146.637	622.413	192.534	622.413	242.632
622.895	-2.70793	622.895	51.7939	622.895	97.7686	622.895	146.633	622.895	192.522	622.895	242.619
623.377	-2.70463	623.377	51.7883	623.377	97.7651	623.377	146.624	623.377	192.506	623.377	242.606
623.859	-2.69963	623.859	51.7906	623.859	97.7664	623.859	146.618	623.859	192.495	623.859	242.596
624.341	-2.68703	624.341	51.8049	624.341	97.7778	624.341	146.621	624.341	192.495	624.341	242.594
624.823	-2.66743	624.823	51.8296	624.823	97.7984	624.823	146.635	624.823	192.505	624.823	242.597
625.305	-2.64673	625.305	51.8577	625.305	97.8215	625.305	146.652	625.305	192.519	625.305	242.6
625.788	-2.63263	625.788	51.8814	625.788	97.8384	625.788	146.665	625.788	192.526	625.788	242.599
626.27	-2.62973	626.27	51.8961	626.27	97.8431	626.27	146.667	626.27	192.521	626.27	242.589
626.752	-2.63633	626.752	51.9034	626.752	97.8363	626.752	146.659	626.752	192.507	626.752	242.572
627.234	-2.64513	627.234	51.9098	627.234	97.8245	627.234	146.647	627.234	192.492	627.234	242.554
627.716	-2.64803	627.716	51.9224	627.716	97.8159	627.716	146.64	627.716	192.484	627.716	242.538
628.198	-2.64003	628.198	51.9445	628.198	97.8165	628.198	146.642	628.198	192.49	628.198	242.528
628.68	-2.62243	628.68	51.9731	628.68	97.8259	628.68	146.654	628.68	192.51	628.68	242.522
629.162	-2.60223	629.162	52	629.162	97.8388	629.162	146.668	629.162	192.535	629.162	242.515
629.644	-2.58753	629.644	52.0162	629.644	97.8475	629.644	146.677	629.644	192.557	629.644	242.502
630.127	-2.58363	630.127	52.017	630.127	97.8472	630.127	146.676	630.127	192.568	630.127	242.482
630.609	-2.58953	630.609	52.0043	630.609	97.8385	630.609	146.664	630.609	192.569	630.609	242.455
631.091	-2.59883	631.091	51.9855	631.091	97.8268	631.091	146.648	631.091	192.563	631.091	242.428
631.573	-2.60423	631.573	51.9696	631.573	97.8192	631.573	146.635	631.573	192.559	631.573	242.406
632.055	-2.60133	632.055	51.9621	632.055	97.8198	632.055	146.631	632.055	192.562	632.055	242.391
632.537	-2.59193	632.537	51.962	632.537	97.8272	632.537	146.636	632.537	192.57	632.537	242.382
633.019	-2.58293	633.019	51.963	633.019	97.8349	633.019	146.644	633.019	192.578	633.019	242.373
633.501	-2.58213	633.501	51.9569	633.501	97.8352	633.501	146.647	633.501	192.578	633.501	242.361
633.984	-2.59413	633.984	51.9386	633.984	97.8234	633.984	146.64	633.984	192.565	633.984	242.341
634.466	-2.61713	634.466	51.9087	634.466	97.8009	634.466	146.624	634.466	192.541	634.466	242.315
634.948	-2.64433	634.948	51.873	634.948	97.7738	634.948	146.604	634.948	192.513	634.948	242.289
635.43	-2.66793	635.43	51.839	635.43	97.7501	635.43	146.586	635.43	192.49	635.43	242.265
635.912	-2.68373	635.912	51.8111	635.912	97.7343	635.912	146.575	635.912	192.475	635.912	242.247
636.394	-2.69413	636.394	51.7884	636.394	97.7254	636.394	146.57	636.394	192.467	636.394	242.231
636.876	-2.70693	636.876	51.7657	636.876	97.7168	636.876	146.563	636.876	192.458	636.876	242.211
637.358	-2.73103	637.358	51.7367	637.358	97.7009	637.358	146.549	637.358	192.438	637.358	242.183
637.841	-2.77173	637.841	51.6985	637.841	97.6727	637.841	146.52	637.841	192.403	637.841	242.144
638.323	-2.82813	638.323	51.6536	638.323	97.6331	638.323	146.48	638.323	192.353	638.323	242.097
638.805	-2.89413	638.805	51.6085	638.805	97.5879	638.805	146.432	638.805	192.296	638.805	242.048
639.287	-2.96213	639.287	51.5705	639.287	97.5446	639.287	146.386	639.287	192.241	639.287	242.002
639.769	-3.02773	639.769	51.5426	639.769	97.5073	639.769	146.344	639.769	192.194	639.769	241.963
640.251	-3.09263	640.251	51.5222	640.251	97.475	640.251	146.305	640.251	192.153	640.251	241.928
640.733	-3.16353	640.733	51.5015	640.733	97.4411	640.733	146.264	640.733	192.114	640.733	241.893
641.215	-3.24913	641.215	51.4718	641.215	97.3979	641.215	146.213	641.215	192.066	641.215	241.852
641.697	-3.35513	641.697	51.4277	641.697	97.3397	641.697	146.146	641.697	192.005	641.697	241.803
642.179	-3.48213	642.179	51.3696	642.179	97.2663	642.179	146.063	642.179	191.929	642.179	241.747
642.662	-3.62643	642.662	51.3025	642.662	97.1821	642.662	145.97	642.662	191.844	642.662	241.69
643.144	-3.78333	643.144	51.2325	643.144	97.093	643.144	145.872	643.144	191.756	643.144	241.635
643.626	-3.95093	643.626	51.1625	643.626	97.0021	643.626	145.774	643.626	191.669	643.626	241.584
644.108	-4.13273	644.108	51.0904	644.108	96.9077	644.108	145.674	644.108	191.581	644.108	241.535
644.59	-4.33613	644.59	51.0092	644.59	96.8041	644.59	145.567	644.59	191.486	644.59	241.482
645.072	-4.56943	645.072	50.9113	645.072	96.6838	645.072	145.445	645.072	191.374	645.072	241.422
645.554	-4.83793	645.554	50.7919	645.554	96.5426	645.554	145.302	645.554	191.239	645.554	241.353
646.036	-5.14183	646.036	50.6512	646.036	96.3803	646.036	145.139	646.036	191.082	646.036	241.275
646.519	-5.47763	646.519	50.4935	646.519	96.2011	646.519	144.957	646.519	190.904	646.519	241.194
647.001	-5.84113	647.001	50.3237	647.001	96.0098	647.001	144.762	647.001	190.712	647.001	241.112
647.483	-6.23113	647.483	50.1438	647.483	95.8082	647.483	144.556	647.483	190.507	647.483	241.032
647.965	-6.65183	647.965	49.9506	647.965	95.5929	647.965	144.335	647.965	190.286	647.965	240.95
648.447	-7.11243	648.447	49.7369	648.447	95.3556	648.447	144.091	648.447	190.04	648.447	240.865
648.929	-7.62473	648.929	49.4937	648.929	95.086	648.929	143.814	648.929	189.76	648.929	240.773
649.411	-8.20073	649.411	49.2143	649.411	94.775	649.411	143.495	649.411	189.434	649.411	240.674
649.893	-8.85213	649.893	48.8944	649.893	94.416	649.893	143.127	649.893	189.057	649.893	240.569
650.375	-9.59143	650.375	48.5313	650.375	94.0036	650.375	142.705	650.375	188.624	650.375	240.459
650.858	-10.4352	650.858	48.1197	650.858	93.53	650.858	142.22	650.858	188.127	650.858	240.346
651.34	-11.4065	651.34	47.6488	651.34	92.9811	651.34	141.66	651.34	187.551	651.34	240.224
651.822	-12.5345	651.822	47.1	651.822	92.3351	651.822	141.001	651.822	186.874	651.822	240.087
652.304	-13.8512	652.304	46.4493	652.304	91.5635	652.304	140.217	652.304	186.066	652.304	239.924
652.786	-15.3855	652.786	45.6703	652.786	90.635	652.786	139.275	652.786	185.095	652.786	239.729
653.268	-17.1567	653.268	44.7397	653.268	89.5217	653.268	138.146	653.268	183.934	653.268	239.498
653.75	-19.1678	653.75	43.6411	653.75	88.2044	653.75	136.81	653.75	182.565	653.75	239.233
654.232	-21.4001	654.232	42.3685	654.232	86.6779	654.232	135.259	654.232	180.986	654.232	238.935
654.715	-23.8098	654.715	40.9299	654.715	84.9558	654.715	133.505	654.715	179.214	654.715	238.609
655.197	-26.3269	655.197	39.3492	655.197	83.0734	655.197	131.584	655.197	177.29	655.197	238.258
655.679	-28.8586	655.679	37.6684	655.679	81.0893	655.679	129.555	655.679	175.278	655.679	237.881
656.161	-31.2981	656.161	35.9465	656.161	79.0826	656.161	127.497	656.161	173.26	656.161	237.48
656.643	-33.5378	656.643	34.255	656.643	77.1462	656.643	125.506	656.643	171.335	656.643	237.06
657.125	-35.4831	657.125	32.6701	657.125	75.3759	657.125	123.679	657.125	169.601	657.125	236.628
657.607	-37.0612	657.607	31.2638	657.607	73.8601	657.607	122.108	657.607	168.149	657.607	236.191
658.089	-38.2252	658.089	30.0968	658.089	72.6708	658.089	120.865	658.089	167.051	658.089	235.757
658.572	-38.9537	658.572	29.2124	658.572	71.8571	658.572	120.002	658.572	166.353	658.572	235.333
659.054	-39.2497	659.054	28.6328	659.054	71.4402	659.054	119.541	659.054	166.071	659.054	234.923
659.536	-39.1386	659.536	28.3576	659.536	71.4122	659.536	119.474	659.536	166.187	659.536	234.528
660.018	-38.6634	660.018	28.3664	660.018	71.739	660.018	119.769	660.018	166.658	660.018	234.148
660.5	-37.8758	660.5	28.6268	660.5	72.3706	660.5	120.376	660.5	167.419	660.5	233.784
660.982	-36.823	660.982	29.104	660.982	73.2546	660.982	121.241	660.982	168.406	660.982	233.439
661.464	-35.5401	661.464	29.7688	661.464	74.3471	661.464	122.321	661.464	169.565	661.464	233.116
661.946	-34.0498	661.946	30.5989	661.946	75.6138	661.946	123.582	661.946	170.855	661.946	232.824
662.428	-32.3746	662.428	31.5714	662.428	77.0223	662.428	124.991	662.428	172.239	662.428	232.57
662.91	-30.5533	662.91	32.6531	662.91	78.5292	662.91	126.505	662.91	173.677	662.91	232.366
663.393	-28.6498	663.393	33.7951	663.393	80.0743	663.393	128.064	663.393	175.114	663.393	232.22
663.875	-26.7467	663.875	34.9379	663.875	81.5866	663.875	129.595	663.875	176.492	663.875	232.139
664.357	-24.9244	664.357	36.0252	664.357	83.0012	664.357	131.034	664.357	177.76	664.357	232.128
664.839	-23.2381	664.839	37.019	664.839	84.2767	664.839	132.335	664.839	178.887	664.839	232.188
665.321	-21.702	665.321	37.9081	665.321	85.4046	665.321	133.489	665.321	179.875	665.321	232.315
665.803	-20.285	665.803	38.7096	665.803	86.4098	665.803	134.52	665.803	180.751	665.803	232.496
666.285	-18.9138	666.285	39.4647	666.285	87.3456	666.285	135.481	666.285	181.57	666.285	232.705
666.768	-17.485	666.768	40.2314	666.768	88.283	666.768	136.444	666.768	182.396	666.768	232.901
667.25	-15.9007	667.25	41.0646	667.25	89.287	667.25	137.476	667.25	183.289	667.25	233.04
667.732	-14.1467	667.732	41.977	667.732	90.3696	667.732	138.589	667.732	184.253	667.732	233.1
668.214	-12.371	668.214	42.9003	668.214	91.446	668.214	139.698	668.214	185.204	668.214	233.106
668.696	-10.8291	668.696	43.713	668.696	92.3711	668.696	140.655	668.696	186.01	668.696	233.127
669.178	-9.68513	669.178	44.3379	669.178	93.0568	669.178	141.368	669.178	186.596	669.178	233.205
669.66	-8.90953	669.66	44.7927	669.66	93.5277	669.66	141.861	669.66	186.995	669.66	233.338
670.142	-8.36733	670.142	45.146	670.142	93.8666	670.142	142.219	670.142	187.288	670.142	233.519
670.624	-7.93063	670.624	45.4624	670.624	94.1493	670.624	142.521	670.624	187.547	670.624	233.754
671.106	-7.52003	671.106	45.7818	671.106	94.421	671.106	142.814	671.106	187.814	671.106	234.053
671.589	-7.10073	671.589	46.121	671.589	94.6999	671.589	143.118	671.589	188.103	671.589	234.412
672.071	-6.66653	672.071	46.4814	672.071	94.9873	672.071	143.434	672.071	188.413	672.071	234.817
672.553	-6.22613	672.553	46.8566	672.553	95.277	672.553	143.756	672.553	188.733	672.553	235.245
673.035	-5.79133	673.035	47.2383	673.035	95.5622	673.035	144.076	673.035	189.055	673.035	235.67
673.517	-5.36923	673.517	47.621	673.517	95.8404	673.517	144.39	673.517	189.37	673.517	236.075
673.999	-4.96053	673.999	48.0027	673.999	96.113	673.999	144.697	673.999	189.679	673.999	236.45
674.481	-4.56243	674.481	48.3826	674.481	96.3822	674.481	145	674.481	189.982	674.481	236.796
674.963	-4.17453	674.963	48.7571	674.963	96.6464	674.963	145.297	674.963	190.277	674.963	237.114
675.446	-3.80293	675.446	49.1178	675.446	96.8983	675.446	145.579	675.446	190.556	675.446	237.405
675.928	-3.45873	675.928	49.4533	675.928	97.1274	675.928	145.837	675.928	190.811	675.928	237.664
676.41	-3.15223	676.41	49.7539	676.41	97.3254	676.41	146.062	676.41	191.031	676.41	237.887
676.892	-2.88673	676.892	50.0165	676.892	97.4909	676.892	146.251	676.892	191.216	676.892	238.073
677.374	-2.65553	677.374	50.2466	677.374	97.6313	677.374	146.411	677.374	191.372	677.374	238.229
677.856	-2.44563	677.856	50.4555	677.856	97.7586	677.856	146.554	677.856	191.512	677.856	238.367
678.338	-2.24443	678.338	50.6537	678.338	97.8828	678.338	146.691	678.338	191.645	678.338	238.497
678.82	-2.04693	678.82	50.8452	678.82	98.0069	678.82	146.826	678.82	191.777	678.82	238.627
679.303	-1.85743	679.303	51.0259	679.303	98.1253	679.303	146.955	679.303	191.901	679.303	238.753
679.785	-1.68633	679.785	51.187	679.785	98.2279	679.785	147.068	679.785	192.009	679.785	238.869
680.267	-1.54213	680.267	51.3209	680.267	98.3067	680.267	147.158	680.267	192.093	680.267	238.966
680.749	-1.42533	680.749	51.4277	680.749	98.3618	680.749	147.224	680.749	192.153	680.749	239.041
681.231	-1.32603	681.231	51.5155	681.231	98.4021	681.231	147.275	681.231	192.197	681.231	239.099
681.713	-1.22893	681.713	51.5976	681.713	98.4412	681.713	147.322	681.713	192.239	681.713	239.148
682.195	-1.12103	682.195	51.6854	682.195	98.4904	682.195	147.377	682.195	192.291	682.195	239.199
682.677	-0.99813	682.677	51.7823	682.677	98.5532	682.677	147.442	682.677	192.355	682.677	239.254
683.159	-0.86643	683.159	51.8836	683.159	98.6242	683.159	147.512	683.159	192.427	683.159	239.311
683.641	-0.73843	683.641	51.9791	683.641	98.6934	683.641	147.578	683.641	192.494	683.641	239.36
684.124	-0.62483	684.124	52.0605	684.124	98.7519	684.124	147.631	684.124	192.548	684.124	239.394
684.606	-0.52853	684.606	52.126	684.606	98.798	684.606	147.669	684.606	192.585	684.606	239.409
685.088	-0.44273	685.088	52.1822	685.088	98.8378	685.088	147.7	685.088	192.614	685.088	239.409
685.57	-0.35493	685.57	52.2401	685.57	98.8814	685.57	147.735	685.57	192.644	685.57	239.403
686.052	-0.25513	686.052	52.3088	686.052	98.9367	686.052	147.782	686.052	192.687	686.052	239.399
686.534	-0.14133	686.534	52.3903	686.534	99.0043	686.534	147.843	686.534	192.742	686.534	239.4
687.016	-0.02123	687.016	52.4787	687.016	99.0773	687.016	147.912	687.016	192.804	687.016	239.403
687.499	0.09227	687.499	52.5633	687.499	99.1444	687.499	147.977	687.499	192.862	687.499	239.4
687.981	0.18777	687.981	52.6352	687.981	99.1966	687.981	148.028	687.981	192.905	687.981	239.385
688.463	0.26237	688.463	52.692	688.463	99.2321	688.463	148.064	688.463	192.932	688.463	239.354
688.945	0.32257	688.945	52.739	688.945	99.2567	688.945	148.091	688.945	192.947	688.945	239.312
689.427	0.38047	689.427	52.7858	689.427	99.2808	689.427	148.117	689.427	192.961	689.427	239.268
689.909	0.44637	689.909	52.84	689.909	99.3122	689.909	148.151	689.909	192.982	689.909	239.229
690.391	0.52267	690.391	52.9028	690.391	99.3523	690.391	148.193	690.391	193.012	690.391	239.199
690.873	0.60297	690.873	52.9683	690.873	99.3947	690.873	148.237	690.873	193.046	690.873	239.174
691.355	0.67627	691.355	53.0269	691.355	99.4296	691.355	148.274	691.355	193.073	691.355	239.147
691.837	0.73337	691.837	53.071	691.837	99.4492	691.837	148.295	691.837	193.085	691.837	239.112
692.32	0.77287	692.32	53.0998	692.32	99.4526	692.32	148.299	692.32	193.081	692.32	239.067
692.802	0.80207	692.802	53.1195	692.802	99.4462	692.802	148.294	692.802	193.068	692.802	239.016
693.284	0.83247	693.284	53.1397	693.284	99.4399	693.284	148.289	693.284	193.054	693.284	238.966
693.766	0.87377	693.766	53.1678	693.766	99.4419	693.766	148.292	693.766	193.047	693.766	238.923
694.248	0.92757	694.248	53.2044	694.248	99.4537	694.248	148.305	694.248	193.05	694.248	238.889
694.73	0.98767	694.73	53.2431	694.73	99.4704	694.73	148.322	694.73	193.057	694.73	238.861
695.212	1.04317	695.212	53.274	695.212	99.4834	695.212	148.334	695.212	193.058	695.212	238.832
695.694	1.08547	695.694	53.2899	695.694	99.4862	695.694	148.334	695.694	193.048	695.694	238.795
696.177	1.11327	696.177	53.2899	696.177	99.4789	696.177	148.323	696.177	193.026	696.177	238.748
696.659	1.13407	696.659	53.2806	696.659	99.4679	696.659	148.306	696.659	193	696.659	238.694
697.141	1.15927	697.141	53.2724	697.141	99.4631	697.141	148.294	697.141	192.979	697.141	238.638
697.623	1.19847	697.623	53.2737	697.623	99.4718	697.623	148.295	697.623	192.971	697.623	238.588
698.105	1.25357	698.105	53.2864	698.105	99.495	698.105	148.311	698.105	192.979	698.105	238.544
698.587	1.31827	698.587	53.3058	698.587	99.527	698.587	148.335	698.587	192.995	698.587	238.503
699.069	1.38137	699.069	53.3234	699.069	99.5584	699.069	148.358	699.069	193.01	699.069	238.458
699.551	1.43377	699.551	53.3329	699.551	99.5816	699.551	148.371	699.551	193.015	699.551	238.401
700.034	1.47307	700.034	53.3333	700.034	99.5948	700.034	148.372	700.034	193.007	700.034	238.333
700.516	1.50457	700.516	53.3304	700.516	99.6024	700.516	148.367	700.516	192.99	700.516	238.254
700.998	1.53837	700.998	53.3328	700.998	99.6122	700.998	148.364	700.998	192.974	700.998	238.17
701.48	1.58247	701.48	53.3474	701.48	99.6298	701.48	148.37	701.48	192.965	701.48	238.088
701.962	1.63857	701.962	53.3747	701.962	99.6552	701.962	148.386	701.962	192.965	701.962	238.008
702.444	1.70107	702.444	53.4091	702.444	99.6823	702.444	148.407	702.444	192.969	702.444	237.927
702.926	1.75987	702.926	53.4415	702.926	99.7021	702.926	148.425	702.926	192.967	702.926	237.839
703.408	1.80727	703.408	53.4651	703.408	99.7075	703.408	148.431	703.408	192.954	703.408	237.738
703.89	1.84177	703.89	53.4784	703.89	99.6979	703.89	148.423	703.89	192.927	703.89	237.621
704.373	1.86927	704.373	53.487	704.373	99.6788	704.373	148.407	704.373	192.89	704.373	237.489
704.855	1.89997	704.855	53.4993	704.855	99.6589	704.855	148.389	704.855	192.852	704.855	237.346
705.337	1.94197	705.337	53.5219	705.337	99.6454	705.337	148.375	705.337	192.819	705.337	237.196
705.819	1.99667	705.819	53.5556	705.819	99.6397	705.819	148.367	705.819	192.791	705.819	237.039
706.301	2.05837	706.301	53.5949	706.301	99.6368	706.301	148.36	706.301	192.765	706.301	236.872
706.783	2.11737	706.783	53.6311	706.783	99.6292	706.783	148.346	706.783	192.731	706.783	236.69
707.265	2.16597	707.265	53.6569	707.265	99.611	707.265	148.318	707.265	192.684	707.265	236.488
707.747	2.20257	707.747	53.6711	707.747	99.5817	707.747	148.276	707.747	192.622	707.747	236.265
708.23	2.23317	708.23	53.6781	708.23	99.5471	708.23	148.225	708.23	192.551	708.23	236.024
708.712	2.26697	708.712	53.6858	708.712	99.5154	708.712	148.174	708.712	192.477	708.712	235.769
709.194	2.31147	709.194	53.6999	709.194	99.493	709.194	148.129	709.194	192.409	709.194	235.504
709.676	2.36747	709.676	53.7209	709.676	99.4805	709.676	148.09	709.676	192.345	709.676	235.228
710.158	2.42907	710.158	53.743	710.158	99.4727	710.158	148.052	710.158	192.28	710.158	234.94
710.64	2.48627	710.64	53.7576	710.64	99.4613	710.64	148.007	710.64	192.207	710.64	234.631
711.122	2.53147	711.122	53.7579	711.122	99.4398	711.122	147.949	711.122	192.119	711.122	234.298
711.604	2.56347	711.604	53.7431	711.604	99.4068	711.604	147.876	711.604	192.014	711.604	233.94
712.086	2.58857	712.086	53.7182	712.086	99.367	712.086	147.794	712.086	191.898	712.086	233.557
712.568	2.61697	712.568	53.6915	712.568	99.3274	712.568	147.71	712.568	191.777	712.568	233.154
713.051	2.65647	713.051	53.6693	713.051	99.2933	713.051	147.631	713.051	191.657	713.051	232.735
713.533	2.70857	713.533	53.6527	713.533	99.2643	713.533	147.557	713.533	191.539	713.533	232.3
714.015	2.76757	714.015	53.6363	714.015	99.2342	714.015	147.483	714.015	191.416	714.015	231.847
714.497	2.82377	714.497	53.6122	714.497	99.1941	714.497	147.4	714.497	191.281	714.497	231.372
714.979	2.86917	714.979	53.5744	714.979	99.1369	714.979	147.3	714.979	191.125	714.979	230.87
715.461	2.90227	715.461	53.5221	715.461	99.0607	715.461	147.181	715.461	190.949	715.461	230.342
715.943	2.92877	715.943	53.4609	715.943	98.9697	715.943	147.046	715.943	190.756	715.943	229.786
716.426	2.95837	716.426	53.3987	716.426	98.8704	716.426	146.901	716.426	190.554	716.426	229.206
716.908	2.99867	716.908	53.3415	716.908	98.7675	716.908	146.752	716.908	190.346	716.908	228.6
717.39	3.05147	717.39	53.289	717.39	98.6602	717.39	146.595	717.39	190.133	717.39	227.966
717.872	3.11107	717.872	53.2349	717.872	98.5418	717.872	146.425	717.872	189.907	717.872	227.299
718.354	3.16807	718.354	53.1691	718.354	98.4029	718.354	146.23	718.354	189.656	718.354	226.594
718.836	3.21437	718.836	53.0828	718.836	98.2356	718.836	146.002	718.836	189.373	718.836	225.846
719.318	3.24797	719.318	52.9729	719.318	98.038	719.318	145.735	719.318	189.051	719.318	225.057
719.8	3.27417	719.8	52.8428	719.8	97.8141	719.8	145.431	719.8	188.693	719.8	224.231
720.282	3.30227	720.282	52.6997	720.282	97.5717	720.282	145.096	720.282	188.306	720.282	223.373
720.764	3.34007	720.764	52.5494	720.764	97.3169	720.764	144.736	720.764	187.893	720.764	222.485
721.247	3.38887	721.247	52.3926	721.247	97.05	721.247	144.35	721.247	187.456	721.247	221.57
721.729	3.44317	721.729	52.2238	721.729	96.7654	721.729	143.932	721.729	186.99	721.729	220.622
722.211	3.49397	722.211	52.034	722.211	96.4539	722.211	143.474	722.211	186.487	722.211	219.637
722.693	3.53437	722.693	51.8154	722.693	96.1069	722.693	142.967	722.693	185.939	722.693	218.608
723.175	3.56377	723.175	51.5646	723.175	95.72	723.175	142.405	723.175	185.342	723.175	217.53
723.657	3.58787	723.657	51.2834	723.657	95.2939	723.657	141.789	723.657	184.696	723.657	216.4
724.139	3.61557	724.139	50.9767	724.139	94.8319	724.139	141.121	724.139	184.003	724.139	215.22
724.621	3.65367	724.621	50.6488	724.621	94.3377	724.621	140.403	724.621	183.268	724.621	213.996
725.104	3.70247	725.104	50.3015	725.104	93.8137	725.104	139.641	725.104	182.496	725.104	212.742
725.586	3.75587	725.586	49.9348	725.586	93.2618	725.586	138.839	725.586	181.694	725.586	211.48
726.068	3.80457	726.068	49.5497	726.068	92.6869	726.068	138.01	726.068	180.873	726.068	210.239
726.55	3.84127	726.55	49.1529	726.55	92.1008	726.55	137.172	726.55	180.054	726.55	209.054
727.032	3.86557	727.032	48.7592	727.032	91.5241	727.032	136.356	727.032	179.267	727.032	207.961
727.514	3.88417	727.514	48.3915	727.514	90.9856	727.514	135.601	727.514	178.549	727.514	206.998
727.996	3.90667	727.996	48.0761	727.996	90.5179	727.996	134.949	727.996	177.94	727.996	206.201
728.478	3.94097	728.478	47.8382	728.478	90.1524	728.478	134.444	728.478	177.48	728.478	205.608
728.961	3.98807	728.961	47.6967	728.961	89.9149	728.961	134.121	728.961	177.204	728.961	205.255
729.443	4.04197	729.443	47.6621	729.443	89.8226	729.443	134.008	729.443	177.136	729.443	205.175
729.925	4.09307	729.925	47.7363	729.925	89.8832	729.925	134.117	729.925	177.288	729.925	205.395
730.407	4.13347	730.407	47.9149	730.407	90.096	730.407	134.451	730.407	177.659	730.407	205.925
730.889	4.16167	730.889	48.1894	730.889	90.4521	730.889	134.995	730.889	178.236	730.889	206.758
731.371	4.18347	731.371	48.5484	731.371	90.9364	731.371	135.725	731.371	178.994	731.371	207.87
731.853	4.20767	731.853	48.9771	731.853	91.5274	731.853	136.605	731.853	179.899	731.853	209.219
732.335	4.24137	732.335	49.4572	732.335	92.1974	732.335	137.591	732.335	180.907	732.335	210.757
732.817	4.28537	732.817	49.9654	732.817	92.914	732.817	138.636	732.817	181.973	732.817	212.429
733.3	4.33387	733.3	50.4761	733.3	93.6425	733.3	139.691	733.3	183.05	733.3	214.18
733.782	4.37747	733.782	50.9647	733.782	94.3501	733.782	140.711	733.782	184.095	733.782	215.957
734.264	4.40897	734.264	51.4126	734.264	95.0118	734.264	141.663	734.264	185.076	734.264	217.713
734.746	4.42767	734.746	51.8111	734.746	95.6137	734.746	142.526	734.746	185.971	734.746	219.406
735.228	4.43977	735.228	52.1613	735.228	96.1535	735.228	143.296	735.228	186.778	735.228	221.009
735.71	4.45487	735.71	52.471	735.71	96.6372	735.71	143.978	735.71	187.5	735.71	222.507
736.192	4.48047	736.192	52.749	736.192	97.0731	736.192	144.584	736.192	188.147	736.192	223.896
736.674	4.51777	736.674	53.0004	736.674	97.4676	736.674	145.123	736.674	188.729	736.674	225.178
737.157	4.56107	737.157	53.2256	737.157	97.8226	737.157	145.602	737.157	189.25	737.157	226.359
737.639	4.60087	737.639	53.4214	737.639	98.1372	737.639	146.023	737.639	189.713	737.639	227.445
738.121	4.62997	738.121	53.5857	738.121	98.4114	738.121	146.389	738.121	190.119	738.121	228.44
738.603	4.64727	738.603	53.7206	738.603	98.6491	738.603	146.706	738.603	190.476	738.603	229.351
739.085	4.65817	739.085	53.8328	739.085	98.8587	739.085	146.985	739.085	190.793	739.085	230.185
739.567	4.67157	739.567	53.9315	739.567	99.0503	739.567	147.238	739.567	191.082	739.567	230.953
740.049	4.69387	740.049	54.0234	740.049	99.2318	740.049	147.474	740.049	191.352	740.049	231.662
740.531	4.72517	740.531	54.1099	740.531	99.4052	740.531	147.698	740.531	191.607	740.531	232.321
741.013	4.75857	741.013	54.1863	741.013	99.5664	741.013	147.906	741.013	191.845	741.013	232.932
741.495	4.78327	741.495	54.2446	741.495	99.7081	741.495	148.093	741.495	192.059	741.495	233.497
741.978	4.79087	741.978	54.2779	741.978	99.8243	741.978	148.254	741.978	192.244	741.978	234.015
742.46	4.77897	742.46	54.2839	742.46	99.9137	742.46	148.388	742.46	192.4	742.46	234.488
742.942	4.75197	742.942	54.2656	742.942	99.9806	742.942	148.499	742.942	192.532	742.942	234.92
743.424	4.71697	743.424	54.2289	743.424	100.032	743.424	148.595	743.424	192.648	743.424	235.319
743.906	4.67897	743.906	54.1779	743.906	100.074	743.906	148.68	743.906	192.754	743.906	235.691
744.388	4.63637	744.388	54.112	744.388	100.107	744.388	148.755	744.388	192.851	744.388	236.039
744.87	4.58107	744.87	54.0266	744.87	100.127	744.87	148.815	744.87	192.935	744.87	236.361
745.352	4.50267	745.352	53.9158	745.352	100.126	745.352	148.853	745.352	192.998	745.352	236.652
745.835	4.39497	745.835	53.7777	745.835	100.102	745.835	148.863	745.835	193.034	745.835	236.906
746.317	4.26077	746.317	53.6179	746.317	100.057	746.317	148.846	746.317	193.044	746.317	237.12
746.799	4.11317	746.799	53.4501	746.799	99.9998	746.799	148.811	746.799	193.035	746.799	237.293
747.281	3.97147	747.281	53.2926	747.281	99.9428	747.281	148.769	747.281	193.016	747.281	237.429
747.763	3.85497	747.763	53.1629	747.763	99.8978	747.763	148.733	747.763	192.999	747.763	237.528
748.245	3.77747	748.245	53.0738	748.245	99.8711	748.245	148.707	748.245	192.987	748.245	237.589
748.727	3.74477	748.727	53.0308	748.727	99.8627	748.727	148.693	748.727	192.981	748.727	237.609
749.209	3.75597	749.209	53.0334	749.209	99.8685	749.209	148.686	749.209	192.975	749.209	237.582
749.692	3.80697	749.692	53.0784	749.692	99.8837	749.692	148.684	749.692	192.965	749.692	237.504
750.174	3.89427	750.174	53.1618	750.174	99.9061	750.174	148.683	750.174	192.95	750.174	237.375
750.656	4.01567	750.656	53.2803	750.656	99.9369	750.656	148.685	750.656	192.932	750.656	237.2
751.138	4.16887	751.138	53.4294	751.138	99.9783	751.138	148.694	751.138	192.914	751.138	236.986
751.62	4.34817	751.62	53.6014	751.62	100.03	751.62	148.709	751.62	192.898	751.62	236.738
752.102	4.54267	752.102	53.7832	752.102	100.086	752.102	148.724	752.102	192.877	752.102	236.453
752.584	4.73697	752.584	53.9576	752.584	100.135	752.584	148.729	752.584	192.84	752.584	236.121
753.066	4.91527	753.066	54.1069	753.066	100.163	753.066	148.708	753.066	192.771	753.066	235.725
753.548	5.06667	753.548	54.2175	753.548	100.159	753.548	148.651	753.548	192.656	753.548	235.245
754.031	5.18897	754.031	54.283	754.031	100.116	754.031	148.549	754.031	192.488	754.031	234.665
754.513	5.28847	754.513	54.3046	754.513	100.035	754.513	148.401	754.513	192.262	754.513	233.97
754.995	5.37587	754.995	54.2867	754.995	99.9165	754.995	148.207	754.995	191.979	754.995	233.146
755.477	5.46037	755.477	54.2325	755.477	99.7614	755.477	147.964	755.477	191.635	755.477	232.181
755.959	5.54487	755.959	54.1393	755.959	99.5643	755.959	147.663	755.959	191.22	755.959	231.06
756.441	5.62567	756.441	53.999	756.441	99.3144	756.441	147.291	756.441	190.72	756.441	229.767
756.923	5.69577	756.923	53.8018	756.923	98.9994	756.923	146.83	756.923	190.121	756.923	228.295
757.405	5.74967	757.405	53.5428	757.405	98.6117	757.405	146.271	757.405	189.418	757.405	226.65
757.888	5.78797	757.888	53.2275	757.888	98.1546	757.888	145.618	757.888	188.62	757.888	224.868
758.37	5.81767	758.37	52.8746	758.37	97.6453	758.37	144.892	758.37	187.76	758.37	223.015
758.852	5.84847	758.852	52.5133	758.852	97.1137	758.852	144.135	758.852	186.889	758.852	221.191
759.334	5.88757	759.334	52.1786	759.334	96.5983	759.334	143.399	759.334	186.073	759.334	219.518
759.816	5.93577	759.816	51.9045	759.816	96.141	759.816	142.746	759.816	185.382	759.816	218.13
760.298	5.98697	760.298	51.7188	760.298	95.7815	760.298	142.237	760.298	184.879	760.298	217.147
760.78	6.03217	760.78	51.6401	760.78	95.5523	760.78	141.921	760.78	184.613	760.78	216.661
761.262	6.06457	761.262	51.6764	761.262	95.4757	761.262	141.832	761.262	184.608	761.262	216.709
761.744	6.08387	761.744	51.8247	761.744	95.5598	761.744	141.979	761.744	184.859	761.744	217.267
762.227	6.09677	762.227	52.0729	762.227	95.798	762.227	142.347	762.227	185.336	762.227	218.256
762.709	6.11307	762.709	52.3999	762.709	96.1685	762.709	142.898	762.709	185.987	762.709	219.56
763.191	6.14047	763.191	52.7787	763.191	96.6372	763.191	143.578	763.191	186.748	763.191	221.048
763.673	6.17987	763.673	53.1786	763.673	97.1622	763.673	144.325	763.673	187.553	763.673	222.602
764.155	6.22577	764.155	53.5699	764.155	97.7006	764.155	145.077	764.155	188.344	764.155	224.128
764.637	6.26887	764.637	53.9285	764.637	98.2155	764.637	145.787	764.637	189.077	764.637	225.561
765.119	6.30207	765.119	54.2405	765.119	98.6822	765.119	146.424	765.119	189.729	765.119	226.871
765.601	6.32437	765.601	54.5041	765.601	99.091	765.601	146.978	765.601	190.295	765.601	228.05
766.083	6.34167	766.083	54.7268	766.083	99.4452	766.083	147.454	766.083	190.784	766.083	229.108
766.566	6.36317	766.566	54.921	766.566	99.7556	766.566	147.867	766.566	191.214	766.566	230.061
767.048	6.39567	767.048	55.0972	767.048	100.033	767.048	148.233	767.048	191.6	767.048	230.928
767.53	6.43957	767.53	55.2602	767.53	100.284	767.53	148.563	767.53	191.951	767.53	231.724
768.012	6.48857	768.012	55.4086	768.012	100.507	768.012	148.86	768.012	192.269	768.012	232.459
768.494	6.53297	768.494	55.5375	768.494	100.7	768.494	149.121	768.494	192.553	768.494	233.141
768.976	6.56517	768.976	55.6434	768.976	100.859	768.976	149.347	768.976	192.801	768.976	233.774
769.458	6.58387	769.458	55.7276	769.458	100.986	769.458	149.539	769.458	193.018	769.458	234.365
769.94	6.59477	769.94	55.7966	769.94	101.09	769.94	149.708	769.94	193.21	769.94	234.92
770.423	6.60667	770.423	55.8592	770.423	101.179	770.423	149.861	770.423	193.388	770.423	235.445
770.905	6.62677	770.905	55.9219	770.905	101.262	770.905	150.008	770.905	193.559	770.905	235.944
771.387	6.65597	771.387	55.986	771.387	101.342	771.387	150.15	771.387	193.725	771.387	236.419
771.869	6.68837	771.869	56.0475	771.869	101.416	771.869	150.284	771.869	193.883	771.869	236.869
772.351	6.71527	772.351	56.0996	772.351	101.48	772.351	150.402	772.351	194.025	772.351	237.293
772.833	6.72987	772.833	56.1376	772.833	101.53	772.833	150.501	772.833	194.149	772.833	237.69
773.315	6.73187	773.315	56.1619	773.315	101.567	773.315	150.58	773.315	194.254	773.315	238.061
773.797	6.72787	773.797	56.1783	773.797	101.599	773.797	150.646	773.797	194.348	773.797	238.41
774.279	6.72747	774.279	56.1949	774.279	101.634	774.279	150.708	774.279	194.439	774.279	238.74
774.762	6.73817	774.762	56.218	774.762	101.677	774.762	150.772	774.762	194.533	774.762	239.055
775.244	6.76077	775.244	56.2485	775.244	101.73	775.244	150.838	775.244	194.631	775.244	239.356
775.726	6.78947	775.726	56.2818	775.726	101.786	775.726	150.903	775.726	194.728	775.726	239.639
776.208	6.81537	776.208	56.3112	776.208	101.839	776.208	150.96	776.208	194.816	776.208	239.903
776.69	6.83157	776.69	56.3317	776.69	101.882	776.69	151.003	776.69	194.891	776.69	240.146
777.172	6.83747	777.172	56.3434	777.172	101.916	777.172	151.033	777.172	194.951	777.172	240.368
777.654	6.83957	777.654	56.3516	777.654	101.946	777.654	151.055	777.654	195.003	777.654	240.574
778.136	6.84747	778.136	56.3639	778.136	101.979	778.136	151.079	778.136	195.054	778.136	240.767
778.619	6.86807	778.619	56.3857	778.619	102.02	778.619	151.109	778.619	195.11	778.619	240.952
779.101	6.90197	779.101	56.417	779.101	102.07	779.101	151.147	779.101	195.17	779.101	241.127
779.583	6.94247	779.583	56.4526	779.583	102.121	779.583	151.188	779.583	195.231	779.583	241.292
780.065	6.97967	780.065	56.4847	780.065	102.165	780.065	151.224	780.065	195.284	780.065	241.442
780.547	7.00557	780.547	56.5079	780.547	102.197	780.547	151.25	780.547	195.325	780.547	241.575
781.029	7.01887	781.029	56.5218	781.029	102.214	781.029	151.267	781.029	195.355	781.029	241.691
781.511	7.02527	781.511	56.5317	781.511	102.223	781.511	151.28	781.511	195.378	781.511	241.793
781.993	7.03407	781.993	56.5449	781.993	102.23	781.993	151.297	781.993	195.403	781.993	241.888
782.476	7.05237	782.476	56.5668	782.476	102.242	782.476	151.324	782.476	195.436	782.476	241.979
782.958	7.08107	782.958	56.5973	782.958	102.26	782.958	151.362	782.958	195.476	782.958	242.068
783.44	7.11417	783.44	56.6306	783.44	102.278	783.44	151.404	783.44	195.518	783.44	242.151
783.922	7.14217	783.922	56.6585	783.922	102.29	783.922	151.442	783.922	195.554	783.922	242.227
784.404	7.15767	784.404	56.675	784.404	102.291	784.404	151.469	784.404	195.578	784.404	242.291
784.886	7.15997	784.886	56.6794	784.886	102.281	784.886	151.486	784.886	195.59	784.886	242.345
785.368	7.15557	785.368	56.677	785.368	102.267	785.368	151.497	785.368	195.597	785.368	242.391
785.85	7.15407	785.85	56.6756	785.85	102.256	785.85	151.51	785.85	195.605	785.85	242.435
786.332	7.16337	786.332	56.6815	786.332	102.255	786.332	151.531	786.332	195.622	786.332	242.48
786.814	7.18477	786.814	56.6953	786.814	102.265	786.814	151.559	786.814	195.646	786.814	242.526
787.297	7.21237	787.297	56.7124	787.297	102.281	787.297	151.588	787.297	195.674	787.297	242.571
787.779	7.23687	787.779	56.7257	787.779	102.296	787.779	151.612	787.779	195.696	787.779	242.61
788.261	7.25087	788.261	56.7299	788.261	102.305	788.261	151.623	788.261	195.708	788.261	242.64
788.743	7.25357	788.743	56.7252	788.743	102.308	788.743	151.621	788.743	195.711	788.743	242.662
789.225	7.25097	789.225	56.7173	789.225	102.31	789.225	151.613	789.225	195.709	789.225	242.682
789.707	7.25267	789.707	56.7141	789.707	102.319	789.707	151.607	789.707	195.711	789.707	242.704
790.189	7.26627	790.189	56.7218	790.189	102.342	790.189	151.611	790.189	195.725	790.189	242.736
790.671	7.29277	790.671	56.7408	790.671	102.378	790.671	151.626	790.671	195.749	790.671	242.778
791.154	7.32657	791.154	56.766	791.154	102.42	791.154	151.648	791.154	195.78	791.154	242.828
791.636	7.35817	791.636	56.7896	791.636	102.459	791.636	151.67	791.636	195.808	791.636	242.881
792.118	7.38027	792.118	56.8056	792.118	102.489	792.118	151.684	792.118	195.828	792.118	242.929
792.6	7.39207	792.6	56.8135	792.6	102.508	792.6	151.691	792.6	195.838	792.6	242.971
793.082	7.39957	793.082	56.8182	793.082	102.52	793.082	151.694	793.082	195.844	793.082	243.007
793.564	7.41207	793.564	56.8273	793.564	102.533	793.564	151.701	793.564	195.853	793.564	243.04
794.046	7.43647	794.046	56.846	794.046	102.551	794.046	151.717	794.046	195.871	794.046	243.072
794.528	7.47277	794.528	56.8742	794.528	102.577	794.528	151.741	794.528	195.897	794.528	243.104
795.01	7.51387	795.01	56.9062	795.01	102.603	795.01	151.767	795.01	195.926	795.01	243.133
795.493	7.54917	795.493	56.9334	795.493	102.621	795.493	151.789	795.493	195.949	795.493	243.156
795.975	7.57027	795.975	56.9497	795.975	102.626	795.975	151.799	795.975	195.96	795.975	243.169
796.457	7.57587	796.457	56.9548	796.457	102.618	796.457	151.799	796.457	195.96	796.457	243.173
796.939	7.57207	796.939	56.9541	796.939	102.601	796.939	151.794	796.939	195.955	796.939	243.172
797.421	7.56907	797.421	56.956	797.421	102.586	797.421	151.792	797.421	195.951	797.421	243.171
797.903	7.57527	797.903	56.9669	797.903	102.577	797.903	151.801	797.903	195.957	797.903	243.175
798.385	7.59197	798.385	56.9874	798.385	102.578	798.385	151.819	798.385	195.972	798.385	243.183
798.867	7.61367	798.867	57.0119	798.867	102.583	798.867	151.841	798.867	195.991	798.867	243.191
799.35	7.63107	799.35	57.032	799.35	102.585	799.35	151.859	799.35	196.006	799.35	243.193
799.832	7.63657	799.832	57.041	799.832	102.58	799.832	151.866	799.832	196.008	799.832	243.182
800.314	7.62967	800.314	57.0375	800.314	102.567	800.314	151.861	800.314	195.999	800.314	243.16
800.796	7.61667	800.796	57.0264	800.796	102.551	800.796	151.85	800.796	195.983	800.796	243.129
801.278	7.60767	801.278	57.0156	801.278	102.543	801.278	151.841	801.278	195.97	801.278	243.098
801.76	7.61037	801.76	57.0112	801.76	102.547	801.76	151.842	801.76	195.965	801.76	243.077
802.242	7.62597	802.242	57.0145	802.242	102.565	802.242	151.853	802.242	195.971	802.242	243.072
802.724	7.64827	802.724	57.0213	802.724	102.591	802.724	151.868	802.724	195.982	802.724	243.084
803.207	7.66757	803.207	57.0244	803.207	102.617	803.207	151.881	803.207	195.993	803.207	243.113
803.689	7.67637	803.689	57.0191	803.689	102.636	803.689	151.886	803.689	195.996	803.689	243.153
804.171	7.67387	804.171	57.0055	804.171	102.648	804.171	151.881	804.171	195.993	804.171	243.202
804.653	7.66677	804.653	56.9896	804.653	102.656	804.653	151.873	804.653	195.987	804.653	243.257
805.135	7.66507	805.135	56.9794	805.135	102.669	805.135	151.87	805.135	195.988	805.135	243.319
805.617	7.67647	805.617	56.9809	805.617	102.69	805.617	151.878	805.617	196.001	805.617	243.385
806.099	7.70177	806.099	56.9943	806.099	102.72	806.099	151.898	806.099	196.025	806.099	243.452
806.581	7.73417	806.581	57.014	806.581	102.753	806.581	151.925	806.581	196.054	806.581	243.516
807.063	7.76327	807.063	57.0318	807.063	102.779	807.063	151.948	807.063	196.08	807.063	243.571
807.545	7.78067	807.545	57.0418	807.545	102.793	807.545	151.962	807.545	196.096	807.545	243.613
808.028	7.78487	808.028	57.0435	808.028	102.794	808.028	151.965	808.028	196.102	808.028	243.642
808.51	7.78207	808.51	57.0425	808.51	102.788	808.51	151.961	808.51	196.101	808.51	243.66
808.992	7.78207	808.992	57.0468	808.992	102.781	808.992	151.96	808.992	196.102	808.992	243.674
809.474	7.79257	809.474	57.0621	809.474	102.781	809.474	151.966	809.474	196.111	809.474	243.685
809.956	7.81487	809.956	57.0883	809.956	102.788	809.956	151.98	809.956	196.128	809.956	243.693
810.438	7.84277	810.438	57.1195	810.438	102.797	810.438	151.996	810.438	196.147	810.438	243.695
810.92	7.86607	810.92	57.1464	810.92	102.799	810.92	152.006	810.92	196.16	810.92	243.686
811.403	7.87707	811.403	57.1623	811.403	102.79	811.403	152.004	811.403	196.161	811.403	243.663
811.885	7.87427	811.885	57.166	811.885	102.768	811.885	151.99	811.885	196.15	811.885	243.629
812.367	7.86397	812.367	57.1627	812.367	102.742	812.367	151.971	812.367	196.133	812.367	243.591
812.849	7.85607	812.849	57.1607	812.849	102.719	812.849	151.957	812.849	196.119	812.849	243.559
813.331	7.85877	813.331	57.1665	813.331	102.709	813.331	151.955	813.331	196.116	813.331	243.542
813.813	7.87367	813.813	57.1815	813.813	102.712	813.813	151.966	813.813	196.127	813.813	243.545
814.295	7.89537	814.295	57.201	814.295	102.726	814.295	151.985	814.295	196.145	814.295	243.568
814.777	7.91487	814.777	57.2173	814.777	102.743	814.777	152.006	814.777	196.163	814.777	243.608
815.259	7.92487	815.259	57.2244	815.259	102.756	815.259	152.021	815.259	196.175	815.259	243.659
815.742	7.92487	815.742	57.2215	815.742	102.766	815.742	152.029	815.742	196.181	815.742	243.717
816.224	7.92097	816.224	57.2133	816.224	102.776	816.224	152.034	816.224	196.183	816.224	243.781
816.706	7.92287	816.706	57.2073	816.706	102.792	816.706	152.045	816.706	196.191	816.706	243.85
817.188	7.93797	817.188	57.2092	817.188	102.82	817.188	152.067	817.188	196.208	817.188	243.925
817.67	7.96687	817.67	57.2195	817.67	102.857	817.67	152.098	817.67	196.236	817.67	244.003
818.152	8.00287	818.152	57.2332	818.152	102.899	818.152	152.134	818.152	196.267	818.152	244.078
818.634	8.03567	818.634	57.243	818.634	102.935	818.634	152.165	818.634	196.295	818.634	244.146
819.116	8.05717	819.116	57.2432	819.116	102.96	819.116	152.185	819.116	196.311	819.116	244.201
819.598	8.06587	819.598	57.2338	819.598	102.973	819.598	152.192	819.598	196.317	819.598	244.244
820.081	8.06727	820.081	57.2203	820.081	102.978	820.081	152.193	820.081	196.317	820.081	244.277
820.563	8.07077	820.563	57.2106	820.563	102.985	820.563	152.195	820.563	196.32	820.563	244.307
821.045	8.08357	821.045	57.2105	821.045	102.998	821.045	152.204	821.045	196.332	821.045	244.339
821.527	8.10597	821.527	57.2201	821.527	103.019	821.527	152.223	821.527	196.355	821.527	244.374
822.009	8.13157	822.009	57.2341	822.009	103.042	822.009	152.244	822.009	196.382	822.009	244.411
822.491	8.15017	822.491	57.2444	822.491	103.058	822.491	152.262	822.491	196.406	822.491	244.445
822.973	8.15427	822.973	57.2455	822.973	103.062	822.973	152.269	822.973	196.422	822.973	244.473
823.455	8.14277	823.455	57.2373	823.455	103.054	823.455	152.265	823.455	196.427	823.455	244.495
823.938	8.12257	823.938	57.2254	823.938	103.039	823.938	152.257	823.938	196.428	823.938	244.512
824.42	8.10367	824.42	57.2179	824.42	103.025	824.42	152.252	824.42	196.433	824.42	244.531
824.902	8.09407	824.902	57.2202	824.902	103.02	824.902	152.257	824.902	196.446	824.902	244.555
825.384	8.09457	825.384	57.2318	825.384	103.025	825.384	152.27	825.384	196.468	825.384	244.584
825.866	8.09837	825.866	57.246	825.866	103.033	825.866	152.287	825.866	196.492	825.866	244.616
826.348	8.09477	826.348	57.2528	826.348	103.038	826.348	152.297	826.348	196.509	826.348	244.646
826.83	8.07467	826.83	57.2447	826.83	103.031	826.83	152.294	826.83	196.511	826.83	244.67
827.312	8.03587	827.312	57.2197	827.312	103.011	827.312	152.276	827.312	196.497	827.312	244.688
827.794	7.98397	827.794	57.1823	827.794	102.985	827.794	152.248	827.794	196.472	827.794	244.703
828.277	7.92887	828.277	57.1405	828.277	102.959	828.277	152.219	828.277	196.446	828.277	244.72
828.759	7.88007	828.759	57.1011	828.759	102.941	828.759	152.198	828.759	196.426	828.759	244.742
829.241	7.84217	829.241	57.0662	829.241	102.933	829.241	152.185	829.241	196.414	829.241	244.771
829.723	7.81377	829.723	57.0331	829.723	102.932	829.723	152.179	829.723	196.407	829.723	244.803
830.205	7.79107	830.205	56.997	830.205	102.931	830.205	152.174	830.205	196.399	830.205	244.833
830.687	7.77197	830.687	56.9556	830.687	102.928	830.687	152.165	830.687	196.386	830.687	244.856
831.169	7.75957	831.169	56.9117	831.169	102.924	831.169	152.154	831.169	196.37	831.169	244.872
831.651	7.76177	831.651	56.8739	831.651	102.924	831.651	152.148	831.651	196.357	831.651	244.883
832.134	7.78707	832.134	56.8521	832.134	102.936	832.134	152.153	832.134	196.355	832.134	244.894
832.616	7.83907	832.616	56.8535	832.616	102.965	832.616	152.175	832.616	196.37	832.616	244.91
833.098	7.91317	833.098	56.8783	833.098	103.008	833.098	152.213	833.098	196.4	833.098	244.932
833.58	7.99687	833.58	56.92	833.58	103.058	833.58	152.258	833.58	196.438	833.58	244.957
834.062	8.07447	834.062	56.9683	834.062	103.104	834.062	152.3	834.062	196.474	834.062	244.98
834.544	8.13407	834.544	57.0145	834.544	103.138	834.544	152.33	834.544	196.5	834.544	244.998
835.026	8.17247	835.026	57.055	835.026	103.159	835.026	152.348	835.026	196.514	835.026	245.008
835.508	8.19547	835.508	57.0924	835.508	103.17	835.508	152.356	835.508	196.52	835.508	245.014
835.99	8.21417	835.99	57.1325	835.99	103.181	835.99	152.364	835.99	196.528	835.99	245.021
836.472	8.23757	836.472	57.1796	836.472	103.198	836.472	152.377	836.472	196.545	836.472	245.034
836.955	8.26817	836.955	57.2332	836.955	103.221	836.955	152.398	836.955	196.572	836.955	245.052
837.437	8.30097	837.437	57.2876	837.437	103.247	837.437	152.422	837.437	196.605	837.437	245.074
837.919	8.32637	837.919	57.3347	837.919	103.266	837.919	152.441	837.919	196.634	837.919	245.095
838.401	8.33727	838.401	57.3686	838.401	103.274	838.401	152.45	838.401	196.655	838.401	245.112
838.883	8.33297	838.883	57.3894	838.883	103.271	838.883	152.447	838.883	196.665	838.883	245.124
839.365	8.32047	839.365	57.4029	839.365	103.262	839.365	152.44	839.365	196.667	839.365	245.133
839.847	8.31037	839.847	57.4178	839.847	103.255	839.847	152.436	839.847	196.671	839.847	245.145
840.33	8.31137	840.33	57.4408	840.33	103.259	840.33	152.442	840.33	196.681	840.33	245.163
840.812	8.32527	840.812	57.4726	840.812	103.274	840.812	152.459	840.812	196.697	840.812	245.186
841.294	8.34597	841.294	57.5079	841.294	103.294	841.294	152.48	841.294	196.714	841.294	245.212
841.776	8.36377	841.776	57.5381	841.776	103.31	841.776	152.498	841.776	196.726	841.776	245.235
842.258	8.37057	842.258	57.5567	842.258	103.317	842.258	152.505	842.258	196.725	842.258	245.249
842.74	8.36477	842.74	57.5623	842.74	103.313	842.74	152.501	842.74	196.713	842.74	245.256
843.222	8.35227	843.222	57.5599	843.222	103.304	843.222	152.491	843.222	196.696	843.222	245.257
843.704	8.34247	843.704	57.5572	843.704	103.297	843.704	152.482	843.704	196.681	843.704	245.259
844.186	8.34257	844.186	57.5602	844.186	103.298	844.186	152.482	844.186	196.676	844.186	245.267
844.669	8.35307	844.669	57.5698	844.669	103.309	844.669	152.49	844.669	196.679	844.669	245.28
845.151	8.36727	845.151	57.5808	845.151	103.323	845.151	152.501	845.151	196.686	845.151	245.297
845.633	8.37477	845.633	57.5855	845.633	103.333	845.633	152.507	845.633	196.687	845.633	245.31
846.115	8.36757	846.115	57.578	846.115	103.332	846.115	152.502	846.115	196.677	846.115	245.316
846.597	8.34427	846.597	57.5581	846.597	103.318	846.597	152.486	846.597	196.654	846.597	245.315
847.079	8.31097	847.079	57.531	847.079	103.299	847.079	152.463	847.079	196.626	847.079	245.31
847.561	8.27747	847.561	57.5049	847.561	103.282	847.561	152.442	847.561	196.6	847.561	245.306
848.043	8.25107	848.043	57.4858	848.043	103.273	848.043	152.429	848.043	196.585	848.043	245.308
848.525	8.23257	848.525	57.4746	848.525	103.274	848.525	152.425	848.525	196.58	848.525	245.318
849.008	8.21517	849.008	57.4661	849.008	103.278	849.008	152.425	849.008	196.582	849.008	245.331
849.49	8.18867	849.49	57.4527	849.49	103.277	849.49	152.419	849.49	196.58	849.49	245.344
849.972	8.14497	849.972	57.4288	849.972	103.265	849.972	152.401	849.972	196.569	849.972	245.351
850.454	8.08307	850.454	57.3943	850.454	103.239	850.454	152.371	850.454	196.547	850.454	245.351
850.936	8.00927	850.936	57.355	850.936	103.204	850.936	152.333	850.936	196.519	850.936	245.347
851.418	7.93387	851.418	57.319	851.418	103.169	851.418	152.297	851.418	196.493	851.418	245.345
851.9	7.86477	851.9	57.2926	851.9	103.141	851.9	152.269	851.9	196.474	851.9	245.349
852.382	7.80337	852.382	57.2763	852.382	103.119	852.382	152.248	852.382	196.464	852.382	245.36
852.865	7.74347	852.865	57.2644	852.865	103.1	852.865	152.23	852.865	196.457	852.865	245.375
853.347	7.67527	853.347	57.2487	853.347	103.075	853.347	152.206	853.347	196.443	853.347	245.389
853.829	7.59057	853.829	57.2228	853.829	103.038	853.829	152.17	853.829	196.416	853.829	245.397
854.311	7.48747	854.311	57.1852	854.311	102.989	854.311	152.12	854.311	196.375	854.311	245.397
854.793	7.37067	854.793	57.1405	854.793	102.931	854.793	152.061	854.793	196.324	854.793	245.391
855.275	7.24787	855.275	57.0956	855.275	102.872	855.275	151.999	855.275	196.268	855.275	245.384
855.757	7.12347	855.757	57.0551	855.757	102.816	855.757	151.941	855.757	196.214	855.757	245.379
856.239	6.99427	856.239	57.0178	856.239	102.762	856.239	151.884	856.239	196.159	856.239	245.377
856.721	6.84867	856.721	56.9761	856.721	102.702	856.721	151.821	856.721	196.096	856.721	245.375
857.204	6.67057	857.204	56.9196	857.204	102.626	857.204	151.742	857.204	196.014	857.204	245.365
857.686	6.44477	857.686	56.8393	857.686	102.525	857.686	151.637	857.686	195.905	857.686	245.344
858.168	6.16137	858.168	56.7311	858.168	102.395	858.168	151.503	858.168	195.763	858.168	245.312
858.65	5.81727	858.65	56.5965	858.65	102.238	858.65	151.341	858.65	195.593	858.65	245.271
859.132	5.41237	859.132	56.4397	859.132	102.057	859.132	151.155	859.132	195.397	859.132	245.228
859.614	4.94517	859.614	56.2635	859.614	101.855	859.614	150.947	859.614	195.18	859.614	245.187
860.096	4.40997	860.096	56.0661	860.096	101.629	860.096	150.715	860.096	194.939	860.096	245.15
860.578	3.79847	860.578	55.8422	860.578	101.373	860.578	150.452	860.578	194.668	860.578	245.115
861.061	3.10497	861.061	55.5862	861.061	101.081	861.061	150.151	861.061	194.359	861.061	245.079
861.543	2.33437	861.543	55.298	861.543	100.751	861.543	149.812	861.543	194.011	861.543	245.038
862.025	1.50687	862.025	54.9858	862.025	100.392	862.025	149.442	862.025	193.633	862.025	244.994
862.507	0.65897	862.507	54.6668	862.507	100.022	862.507	149.061	862.507	193.243	862.507	244.949
862.989	-0.16123	862.989	54.3633	862.989	99.6669	862.989	148.695	862.989	192.867	862.989	244.911
863.471	-0.90103	863.471	54.0973	863.471	99.3511	863.471	148.371	863.471	192.532	863.471	244.883
863.953	-1.51073	863.953	53.8865	863.953	99.0969	863.953	148.11	863.953	192.26	863.953	244.868
864.435	-1.94903	864.435	53.7418	864.435	98.9198	864.435	147.93	864.435	192.069	864.435	244.863
864.918	-2.18543	864.918	53.6689	864.918	98.8293	864.918	147.839	864.918	191.968	864.918	244.863
865.399	-2.20243	865.399	53.67	865.399	98.8303	865.399	147.843	865.399	191.963	865.399	244.863
865.882	-1.99593	865.882	53.7456	865.882	98.9247	865.882	147.942	865.882	192.055	865.882	244.863
866.364	-1.57573	866.364	53.8951	866.364	99.1102	866.364	148.133	866.364	192.242	866.364	244.865
866.846	-0.96653	866.846	54.1137	866.846	99.3797	866.846	148.41	866.846	192.516	866.846	244.873
867.328	-0.20653	867.328	54.3908	867.328	99.7184	867.328	148.756	867.328	192.86	867.328	244.889
867.81	0.65447	867.81	54.7088	867.81	100.104	867.81	149.149	867.81	193.253	867.81	244.914
868.292	1.56077	868.292	55.0446	868.292	100.509	868.292	149.562	868.292	193.666	868.292	244.942
868.774	2.45857	868.774	55.3746	868.774	100.906	868.774	149.967	868.774	194.07	868.774	244.967
869.256	3.30417	869.256	55.6802	869.256	101.272	869.256	150.34	869.256	194.443	869.256	244.985
869.739	4.07057	869.739	55.9519	869.739	101.596	869.739	150.671	869.739	194.773	869.739	244.995
870.221	4.74857	870.221	56.1898	870.221	101.878	870.221	150.959	870.221	195.057	870.221	245
870.703	5.34197	870.703	56.4006	870.703	102.123	870.703	151.209	870.703	195.303	870.703	245.006
871.185	5.86037	871.185	56.5912	871.185	102.341	871.185	151.43	871.185	195.518	871.185	245.021
871.667	6.31207	871.667	56.765	871.667	102.535	871.667	151.626	871.667	195.707	871.667	245.045
872.149	6.70057	872.149	56.9202	872.149	102.707	872.149	151.798	872.149	195.87	872.149	245.078
872.631	7.02627	872.631	57.0521	872.631	102.851	872.631	151.942	872.631	196.005	872.631	245.115
873.113	7.29117	873.113	57.1574	873.113	102.967	873.113	152.057	873.113	196.11	873.113	245.151
873.596	7.50237	873.596	57.2379	873.596	103.058	873.596	152.144	873.596	196.191	873.596	245.186
874.078	7.67307	874.078	57.3005	874.078	103.13	874.078	152.213	874.078	196.254	874.078	245.221
874.56	7.81917	874.56	57.3548	874.56	103.194	874.56	152.274	874.56	196.312	874.56	245.259
875.042	7.95347	875.042	57.4086	875.042	103.259	875.042	152.335	875.042	196.373	875.042	245.304
875.524	8.08147	875.524	57.464	875.524	103.325	875.524	152.397	875.524	196.438	875.524	245.353
876.006	8.20097	876.006	57.5175	876.006	103.389	876.006	152.459	876.006	196.504	876.006	245.404
876.488	8.30527	876.488	57.5627	876.488	103.445	876.488	152.512	876.488	196.564	876.488	245.45
876.97	8.38927	876.97	57.5947	876.97	103.487	876.97	152.553	876.97	196.611	876.97	245.486
877.452	8.45357	877.452	57.6135	877.452	103.515	877.452	152.581	877.452	196.646	877.452	245.51
877.935	8.50577	877.935	57.6244	877.935	103.534	877.935	152.601	877.935	196.673	877.935	245.527
878.417	8.55637	878.417	57.635	878.417	103.554	878.417	152.624	878.417	196.701	878.417	245.54
878.899	8.61397	878.899	57.6512	878.899	103.58	878.899	152.654	878.899	196.737	878.899	245.556
879.381	8.68027	879.381	57.6732	879.381	103.614	879.381	152.691	879.381	196.78	879.381	245.577
879.863	8.74997	879.863	57.6962	879.863	103.65	879.863	152.731	879.863	196.827	879.863	245.6
880.345	8.81377	880.345	57.7129	880.345	103.681	880.345	152.764	880.345	196.868	880.345	245.621
880.827	8.86417	880.827	57.7182	880.827	103.701	880.827	152.784	880.827	196.897	880.827	245.637
881.309	8.89987	881.309	57.7127	881.309	103.709	881.309	152.792	881.309	196.914	881.309	245.646
881.792	8.92647	881.792	57.7025	881.792	103.71	881.792	152.792	881.792	196.924	881.792	245.652
882.274	8.95307	882.274	57.6961	882.274	103.711	882.274	152.793	882.274	196.933	882.274	245.657
882.756	8.98697	882.756	57.6997	882.756	103.72	882.756	152.803	882.756	196.95	882.756	245.668
883.238	9.02907	883.238	57.7139	883.238	103.736	883.238	152.823	883.238	196.973	883.238	245.683
883.72	9.07377	883.72	57.7331	883.72	103.756	883.72	152.847	883.72	197	883.72	245.7
884.202	9.11187	884.202	57.7492	884.202	103.772	884.202	152.868	884.202	197.021	884.202	245.715
884.684	9.13637	884.684	57.7558	884.684	103.779	884.684	152.88	884.684	197.031	884.684	245.724
885.166	9.14667	885.166	57.7521	885.166	103.777	885.166	152.881	885.166	197.028	885.166	245.725
885.648	9.14907	885.648	57.7432	885.648	103.771	885.648	152.875	885.648	197.019	885.648	245.723
886.131	9.15297	886.131	57.7369	886.131	103.768	886.131	152.87	886.131	197.01	886.131	245.722
886.613	9.16577	886.613	57.7392	886.613	103.775	886.613	152.873	886.613	197.01	886.613	245.725
887.095	9.18837	887.095	57.7508	887.095	103.791	887.095	152.884	887.095	197.017	887.095	245.734
887.577	9.21487	887.577	57.7667	887.577	103.812	887.577	152.899	887.577	197.03	887.577	245.744
888.059	9.23617	888.059	57.7791	888.059	103.83	888.059	152.91	888.059	197.04	888.059	245.753
888.541	9.24517	888.541	57.782	888.541	103.839	888.541	152.912	888.541	197.041	888.541	245.754
889.023	9.24167	889.023	57.7747	889.023	103.839	889.023	152.904	889.023	197.033	889.023	245.749
889.505	9.23237	889.505	57.762	889.505	103.835	889.505	152.891	889.505	197.02	889.505	245.739
889.987	9.22747	889.987	57.7516	889.987	103.835	889.987	152.883	889.987	197.01	889.987	245.73
890.47	9.23457	890.47	57.7494	890.47	103.845	890.47	152.884	890.47	197.009	890.47	245.727
890.952	9.25517	890.952	57.7558	890.952	103.864	890.952	152.895	890.952	197.017	890.952	245.729
891.434	9.28317	891.434	57.7657	891.434	103.888	891.434	152.911	891.434	197.03	891.434	245.734
891.916	9.30847	891.916	57.7715	891.916	103.908	891.916	152.924	891.916	197.038	891.916	245.738
892.398	9.32297	892.398	57.7669	892.398	103.916	892.398	152.928	892.398	197.038	892.398	245.737
892.88	9.32457	892.88	57.7513	892.88	103.913	892.88	152.922	892.88	197.03	892.88	245.729
893.362	9.31827	893.362	57.7297	893.362	103.902	893.362	152.912	893.362	197.018	893.362	245.718
893.845	9.31257	893.845	57.7097	893.845	103.892	893.845	152.905	893.845	197.011	893.845	245.709
894.327	9.31467	894.327	57.6977	894.327	103.887	894.327	152.908	894.327	197.016	894.327	245.707
894.809	9.32587	894.809	57.6947	894.809	103.891	894.809	152.922	894.809	197.034	894.809	245.711
895.291	9.34127	895.291	57.6964	895.291	103.898	895.291	152.941	895.291	197.059	895.291	245.719
895.773	9.35267	895.773	57.6958	895.773	103.903	895.773	152.958	895.773	197.084	895.773	245.725
896.255	9.35407	896.255	57.6875	896.255	103.899	896.255	152.965	896.255	197.101	896.255	245.727
896.737	9.34547	896.737	57.671	896.737	103.886	896.737	152.962	896.737	197.108	896.737	245.722
897.219	9.33337	897.219	57.6514	897.219	103.869	897.219	152.952	897.219	197.108	897.219	245.714
897.701	9.32707	897.701	57.6361	897.701	103.855	897.701	152.944	897.701	197.107	897.701	245.709
898.183	9.33357	898.183	57.631	898.183	103.85	898.183	152.943	898.183	197.111	898.183	245.708
898.666	9.35327	898.666	57.637	898.666	103.854	898.666	152.949	898.666	197.12	898.666	245.714
899.148	9.37997	899.148	57.6495	899.148	103.865	899.148	152.96	899.148	197.131	899.148	245.723
899.63	9.40397	899.63	57.6612	899.63	103.874	899.63	152.968	899.63	197.135	899.63	245.73
900.112	9.41787	900.112	57.6667	900.112	103.877	900.112	152.967	900.112	197.129	900.112	245.73
900.594	9.42047	900.594	57.6652	900.594	103.873	900.594	152.957	900.594	197.114	900.594	245.723
901.076	9.41757	901.076	57.6613	901.076	103.868	901.076	152.944	901.076	197.094	901.076	245.712
901.558	9.41837	901.558	57.662	901.558	103.868	901.558	152.934	901.558	197.078	901.558	245.703
902.04	9.43027	902.04	57.6727	902.04	103.879	902.04	152.935	902.04	197.071	902.04	245.699
902.523	9.45447	902.523	57.6938	902.523	103.9	902.523	152.947	902.523	197.074	902.523	245.702
903.005	9.48577	903.005	57.7202	903.005	103.927	903.005	152.964	903.005	197.084	903.005	245.708
903.487	9.51537	903.487	57.7446	903.487	103.951	903.487	152.98	903.487	197.091	903.487	245.713
903.969	9.53637	903.969	57.7612	903.969	103.966	903.969	152.988	903.969	197.092	903.969	245.711
904.451	9.54787	904.451	57.7693	904.451	103.972	904.451	152.986	904.451	197.086	904.451	245.701
904.933	9.55517	904.933	57.7735	904.933	103.971	904.933	152.979	904.933	197.078	904.933	245.686
905.415	9.56667	905.415	57.781	905.415	103.971	905.415	152.975	905.415	197.075	905.415	245.672
905.897	9.58887	905.897	57.797	905.897	103.977	905.897	152.979	905.897	197.084	905.897	245.66
906.38	9.62177	906.38	57.8219	906.38	103.99	906.38	152.991	906.38	197.103	906.38	245.654
906.862	9.65897	906.862	57.8505	906.862	104.005	906.862	153.008	906.862	197.128	906.862	245.649
907.344	9.69077	907.344	57.8751	907.344	104.015	907.344	153.022	907.344	197.149	907.344	245.643
907.826	9.70937	907.826	57.8896	907.826	104.015	907.826	153.027	907.826	197.161	907.826	245.631
908.308	9.71357	908.308	57.893	908.308	104.004	908.308	153.023	908.308	197.162	908.308	245.612
908.79	9.70877	908.79	57.8896	908.79	103.988	908.79	153.013	908.79	197.157	908.79	245.59
909.272	9.70387	909.272	57.8865	909.272	103.975	909.272	153.005	909.272	197.151	909.272	245.569
909.754	9.70597	909.754	57.8892	909.754	103.97	909.754	153.005	909.754	197.152	909.754	245.554
910.236	9.71657	910.236	57.8982	910.236	103.974	910.236	153.013	910.236	197.16	910.236	245.544
910.718	9.73067	910.718	57.9092	910.718	103.982	910.718	153.026	910.718	197.171	910.718	245.538
911.201	9.74027	911.201	57.9151	911.201	103.988	911.201	153.036	911.201	197.176	911.201	245.531
911.683	9.73917	911.683	57.9106	911.683	103.986	911.683	153.037	911.683	197.172	911.683	245.519
912.165	9.72717	912.165	57.8955	912.165	103.975	912.165	153.027	912.165	197.156	912.165	245.501
912.647	9.71047	912.647	57.8752	912.647	103.961	912.647	153.012	912.647	197.135	912.647	245.48
913.129	9.69787	913.129	57.8572	913.129	103.95	913.129	152.999	913.129	197.116	913.129	245.46
913.611	9.69627	913.611	57.8477	913.611	103.947	913.611	152.992	913.611	197.105	913.611	245.445
914.093	9.70607	914.093	57.8478	914.093	103.954	914.093	152.992	914.093	197.102	914.093	245.436
914.576	9.72167	914.576	57.853	914.576	103.966	914.576	152.996	914.576	197.104	914.576	245.43
915.058	9.73377	915.058	57.8561	915.058	103.975	915.058	152.996	915.058	197.103	915.058	245.423
915.54	9.73567	915.54	57.8513	915.54	103.975	915.54	152.986	915.54	197.095	915.54	245.411
916.022	9.72667	916.022	57.8374	916.022	103.966	916.022	152.966	916.022	197.079	916.022	245.392
916.504	9.71267	916.504	57.8187	916.504	103.954	916.504	152.942	916.504	197.058	916.504	245.369
916.986	9.70287	916.986	57.8021	916.986	103.944	916.986	152.921	916.986	197.041	916.986	245.345
917.468	9.70407	917.468	57.7932	917.468	103.942	917.468	152.909	917.468	197.032	917.468	245.325
917.95	9.71727	917.95	57.7932	917.95	103.949	917.95	152.907	917.95	197.033	917.95	245.309
918.432	9.73657	918.432	57.798	918.432	103.961	918.432	152.911	918.432	197.038	918.432	245.294
918.915	9.75277	918.915	57.8014	918.915	103.969	918.915	152.913	918.915	197.041	918.915	245.275
919.397	9.75847	919.397	57.7983	919.397	103.969	919.397	152.909	919.397	197.036	919.397	245.249
919.879	9.75197	919.879	57.788	919.879	103.959	919.879	152.897	919.879	197.022	919.879	245.216
920.361	9.73847	920.361	57.775	920.361	103.944	920.361	152.88	920.361	197.004	920.361	245.177
920.843	9.72617	920.843	57.7656	920.843	103.931	920.843	152.866	920.843	196.989	920.843	245.137
921.325	9.72167	921.325	57.7645	921.325	103.924	921.325	152.86	921.325	196.981	921.325	245.101
921.807	9.72587	921.807	57.7718	921.807	103.924	921.807	152.861	921.807	196.982	921.807	245.067
922.289	9.73337	922.289	57.7822	922.289	103.927	922.289	152.866	922.289	196.987	922.289	245.033
922.771	9.73597	922.771	57.7882	922.771	103.925	922.771	152.868	922.771	196.987	922.771	244.994
923.254	9.72717	923.254	57.7838	923.254	103.913	923.254	152.86	923.254	196.978	923.254	244.947
923.736	9.70637	923.736	57.768	923.736	103.891	923.736	152.842	923.736	196.959	923.736	244.89
924.218	9.67937	924.218	57.7449	924.218	103.862	924.218	152.817	924.218	196.932	924.218	244.826
924.7	9.65507	924.7	57.7214	924.7	103.834	924.7	152.792	924.7	196.906	924.7	244.76
925.182	9.64037	925.182	57.7029	925.182	103.813	925.182	152.772	925.182	196.885	925.182	244.695
925.664	9.63647	925.664	57.69	925.664	103.799	925.664	152.757	925.664	196.87	925.664	244.633
926.146	9.63817	926.146	57.6785	926.146	103.789	926.146	152.742	926.146	196.856	926.146	244.571
926.628	9.63707	926.628	57.6614	926.628	103.776	926.628	152.721	926.628	196.836	926.628	244.506
927.111	9.62687	927.111	57.6333	927.111	103.756	927.111	152.689	927.111	196.805	927.111	244.432
927.593	9.60657	927.593	57.5932	927.593	103.728	927.593	152.646	927.593	196.761	927.593	244.35
928.075	9.58147	928.075	57.5452	928.075	103.695	928.075	152.596	928.075	196.71	928.075	244.26
928.557	9.55957	928.557	57.4958	928.557	103.664	928.557	152.546	928.557	196.657	928.557	244.166
929.039	9.54677	929.039	57.4502	929.039	103.639	929.039	152.502	929.039	196.608	929.039	244.07
929.521	9.54307	929.521	57.4088	929.521	103.619	929.521	152.464	929.521	196.565	929.521	243.973
930.003	9.54207	930.003	57.3673	930.003	103.601	930.003	152.428	930.003	196.523	930.003	243.871
930.485	9.53437	930.485	57.3192	930.485	103.577	930.485	152.387	930.485	196.476	930.485	243.76
930.967	9.51257	930.967	57.2594	930.967	103.541	930.967	152.335	930.967	196.42	930.967	243.636
931.45	9.47557	931.45	57.1878	931.45	103.493	931.45	152.271	931.45	196.353	931.45	243.498
931.932	9.42937	931.932	57.1097	931.932	103.438	931.932	152.202	931.932	196.28	931.932	243.347
932.414	9.38367	932.414	57.0335	932.414	103.383	932.414	152.133	932.414	196.207	932.414	243.188
932.896	9.34677	932.896	56.9668	932.896	103.335	932.896	152.071	932.896	196.14	932.896	243.022
933.378	9.32197	933.378	56.913	933.378	103.295	933.378	152.019	933.378	196.08	933.378	242.849
933.86	9.30617	933.86	56.8708	933.86	103.261	933.86	151.973	933.86	196.023	933.86	242.667
934.342	9.29277	934.342	56.836	934.342	103.227	934.342	151.927	934.342	195.963	934.342	242.472
934.824	9.27627	934.824	56.805	934.824	103.189	934.824	151.877	934.824	195.897	934.824	242.262
935.307	9.25587	935.307	56.7775	935.307	103.147	935.307	151.822	935.307	195.825	935.307	242.04
935.789	9.23647	935.789	56.7572	935.789	103.102	935.789	151.766	935.789	195.752	935.789	241.812
936.271	9.22517	936.271	56.7491	936.271	103.063	936.271	151.716	936.271	195.686	936.271	241.586
936.753	9.22727	936.753	56.7566	936.753	103.033	936.753	151.675	936.753	195.633	936.753	241.372
937.235	9.24277	937.235	56.7785	937.235	103.011	937.235	151.645	937.235	195.593	937.235	241.177
937.717	9.26567	937.717	56.8092	937.717	102.995	937.717	151.622	937.717	195.564	937.717	241.004
938.199	9.28707	938.199	56.8404	938.199	102.978	938.199	151.601	938.199	195.539	938.199	240.858
938.681	9.30017	938.681	56.8658	938.681	102.957	938.681	151.577	938.681	195.515	938.681	240.743
939.163	9.30357	939.163	56.8832	939.163	102.933	939.163	151.552	939.163	195.493	939.163	240.664
939.646	9.30197	939.646	56.8958	939.646	102.911	939.646	151.532	939.646	195.477	939.646	240.628
940.128	9.30307	940.128	56.9094	940.128	102.898	940.128	151.523	940.128	195.475	940.128	240.644
940.61	9.31277	940.61	56.9292	940.61	102.902	940.61	151.533	940.61	195.493	940.61	240.717
941.092	9.33147	941.092	56.9563	941.092	102.922	941.092	151.561	941.092	195.534	941.092	240.849
941.574	9.35357	941.574	56.9875	941.574	102.955	941.574	151.604	941.574	195.592	941.574	241.035
942.056	9.37047	942.056	57.0169	942.056	102.994	942.056	151.655	942.056	195.661	942.056	241.266
942.538	9.37547	942.538	57.0395	942.538	103.032	942.538	151.706	942.538	195.735	942.538	241.533
943.02	9.36727	943.02	57.0541	943.02	103.069	943.02	151.755	943.02	195.809	943.02	241.823
943.503	9.35097	943.503	57.0639	943.503	103.107	943.503	151.803	943.503	195.885	943.503	242.127
943.985	9.33487	943.985	57.0744	943.985	103.151	943.985	151.854	943.985	195.965	943.985	242.436
944.467	9.32557	944.467	57.0897	944.467	103.203	944.467	151.912	944.467	196.05	944.467	242.742
944.949	9.32447	944.949	57.1104	944.949	103.261	944.949	151.977	944.949	196.139	944.949	243.036
945.431	9.32717	945.431	57.1327	945.431	103.321	945.431	152.042	945.431	196.224	945.431	243.309
945.913	9.32567	945.913	57.1505	945.913	103.373	945.913	152.102	945.913	196.297	945.913	243.552
946.395	9.31367	946.395	57.1593	946.395	103.412	946.395	152.15	946.395	196.353	946.395	243.759
946.877	9.29017	946.877	57.1583	946.877	103.436	946.877	152.186	946.877	196.391	946.877	243.929
947.359	9.25987	947.359	57.1514	947.359	103.45	947.359	152.214	947.359	196.415	947.359	244.066
947.842	9.23097	947.842	57.1446	947.842	103.459	947.842	152.238	947.842	196.434	947.842	244.177
948.324	9.20997	948.324	57.1428	948.324	103.47	948.324	152.265	948.324	196.453	948.324	244.267
948.806	9.19847	948.806	57.147	948.806	103.483	948.806	152.295	948.806	196.475	948.806	244.342
949.288	9.19227	949.288	57.1541	949.288	103.494	949.288	152.325	949.288	196.496	949.288	244.403
949.77	9.18427	949.77	57.1586	949.77	103.499	949.77	152.347	949.77	196.511	949.77	244.448
950.252	9.16847	950.252	57.1565	950.252	103.493	950.252	152.359	950.252	196.516	950.252	244.478
950.734	9.14377	950.734	57.1474	950.734	103.477	950.734	152.358	950.734	196.511	950.734	244.495
951.216	9.11487	951.216	57.1352	951.216	103.455	951.216	152.35	951.216	196.5	951.216	244.503
951.698	9.08907	951.698	57.1257	951.698	103.434	951.698	152.342	951.698	196.49	951.698	244.51
952.181	9.07207	952.181	57.1235	952.181	103.42	952.181	152.337	952.181	196.486	952.181	244.519
952.663	9.06457	952.663	57.1291	952.663	103.414	952.663	152.339	952.663	196.489	952.663	244.535
953.145	9.06157	953.145	57.1385	953.145	103.412	953.145	152.342	953.145	196.494	953.145	244.555
953.627	9.05547	953.627	57.1458	953.627	103.408	953.627	152.341	953.627	196.497	953.627	244.577
954.109	9.03997	954.109	57.1461	954.109	103.397	954.109	152.331	954.109	196.492	954.109	244.596
954.591	9.01387	954.591	57.1385	954.591	103.379	954.591	152.313	954.591	196.479	954.591	244.613
955.073	8.98167	955.073	57.1261	955.073	103.358	955.073	152.289	955.073	196.462	955.073	244.63
955.555	8.95087	955.555	57.1142	955.555	103.339	955.555	152.268	955.555	196.448	955.555	244.649
956.038	8.92717	956.038	57.107	956.038	103.33	956.038	152.253	956.038	196.443	956.038	244.674
956.52	8.91157	956.52	57.1044	956.52	103.329	956.52	152.247	956.52	196.446	956.52	244.706
957.002	8.89937	957.002	57.1026	957.002	103.334	957.002	152.245	957.002	196.454	957.002	244.741
957.484	8.88337	957.484	57.0957	957.484	103.338	957.484	152.242	957.484	196.461	957.484	244.775
957.966	8.85777	957.966	57.0796	957.966	103.336	957.966	152.234	957.966	196.462	957.966	244.804
958.448	8.82177	958.448	57.0539	958.448	103.328	958.448	152.22	958.448	196.455	958.448	244.828
958.93	8.78017	958.93	57.0229	958.93	103.316	958.93	152.204	958.93	196.444	958.93	244.848
959.412	8.74057	959.412	56.9932	959.412	103.308	959.412	152.192	959.412	196.435	959.412	244.868
959.894	8.70897	959.894	56.9697	959.894	103.307	959.894	152.187	959.894	196.433	959.894	244.891
960.377	8.68637	960.377	56.9534	960.377	103.313	960.377	152.192	960.377	196.44	960.377	244.919
960.859	8.66827	960.859	56.9412	960.859	103.323	960.859	152.201	960.859	196.449	960.859	244.949
961.341	8.64747	961.341	56.9275	961.341	103.329	961.341	152.208	961.341	196.456	961.341	244.977
961.823	8.61837	961.823	56.908	961.823	103.327	961.823	152.208	961.823	196.455	961.823	245
962.305	8.58017	962.305	56.8822	962.305	103.315	962.305	152.201	962.305	196.445	962.305	245.017
962.787	8.53767	962.787	56.854	962.787	103.297	962.787	152.188	962.787	196.431	962.787	245.029
963.269	8.49837	963.269	56.8291	963.269	103.278	963.269	152.177	963.269	196.417	963.269	245.041
963.751	8.46807	963.751	56.812	963.751	103.265	963.751	152.173	963.751	196.41	963.751	245.056
964.234	8.44747	964.234	56.8034	964.234	103.257	964.234	152.174	964.234	196.409	964.234	245.074
964.716	8.43207	964.716	56.7999	964.716	103.251	964.716	152.179	964.716	196.412	964.716	245.095
965.198	8.41427	965.198	56.7959	965.198	103.243	965.198	152.18	965.198	196.411	965.198	245.115
965.68	8.38827	965.68	56.787	965.68	103.226	965.68	152.173	965.68	196.403	965.68	245.13
966.162	8.35287	966.162	56.7727	966.162	103.2	966.162	152.157	966.162	196.385	966.162	245.139
966.644	8.31267	966.644	56.7563	966.644	103.17	966.644	152.136	966.644	196.363	966.644	245.146
967.126	8.27467	967.126	56.743	967.126	103.141	967.126	152.115	967.126	196.341	967.126	245.154
967.608	8.24457	967.608	56.7367	967.608	103.119	967.608	152.099	967.608	196.325	967.608	245.165
968.091	8.22297	968.091	56.7372	968.091	103.105	968.091	152.089	968.091	196.317	968.091	245.181
968.573	8.20517	968.573	56.7403	968.573	103.095	968.573	152.081	968.573	196.311	968.573	245.198
969.055	8.18357	969.055	56.7398	969.055	103.083	969.055	152.07	969.055	196.303	969.055	245.213
969.537	8.15247	969.537	56.7311	969.537	103.066	969.537	152.051	969.537	196.289	969.537	245.221
970.019	8.11067	970.019	56.7135	970.019	103.041	970.019	152.023	970.019	196.267	970.019	245.221
970.501	8.06257	970.501	56.6905	970.501	103.014	970.501	151.991	970.501	196.241	970.501	245.216
970.983	8.01557	970.983	56.668	970.983	102.99	970.983	151.961	970.983	196.217	970.983	245.209
971.465	7.97517	971.465	56.6503	971.465	102.974	971.465	151.937	971.465	196.201	971.465	245.205
971.947	7.94257	971.947	56.6379	971.947	102.967	971.947	151.921	971.947	196.193	971.947	245.204
972.429	7.91317	972.429	56.6269	972.429	102.964	972.429	151.91	972.429	196.188	972.429	245.204
972.912	7.88017	972.912	56.6116	972.912	102.96	972.912	151.897	972.912	196.182	972.912	245.201
973.394	7.83817	973.394	56.5878	973.394	102.951	973.394	151.88	973.394	196.169	973.394	245.193
973.876	7.78677	973.876	56.5551	973.876	102.935	973.876	151.857	973.876	196.149	973.876	245.178
974.358	7.73107	974.358	56.5179	974.358	102.915	974.358	151.831	974.358	196.125	974.358	245.159
974.84	7.67927	974.84	56.4826	974.84	102.896	974.84	151.809	974.84	196.104	974.84	245.14
975.322	7.63797	975.322	56.4544	975.322	102.883	975.322	151.795	975.322	196.089	975.322	245.125
975.804	7.60877	975.804	56.4344	975.804	102.876	975.804	151.789	975.804	196.082	975.804	245.116
976.286	7.58797	976.286	56.4194	976.286	102.87	976.286	151.787	976.286	196.078	976.286	245.111
976.769	7.56847	976.769	56.4036	976.769	102.859	976.769	151.784	976.769	196.071	976.769	245.106
977.251	7.54437	977.251	56.3821	977.251	102.84	977.251	151.775	977.251	196.055	977.251	245.099
977.733	7.51387	977.733	56.3539	977.733	102.812	977.733	151.76	977.733	196.031	977.733	245.089
978.215	7.48067	978.215	56.322	978.215	102.779	978.215	151.741	978.215	196.003	978.215	245.076
978.697	7.45067	978.697	56.292	978.697	102.748	978.697	151.724	978.697	195.977	978.697	245.064
979.179	7.42907	979.179	56.2685	979.179	102.724	979.179	151.712	979.179	195.958	979.179	245.055
979.661	7.41657	979.661	56.2527	979.661	102.707	979.661	151.707	979.661	195.948	979.661	245.051
980.143	7.40857	980.143	56.242	980.143	102.695	980.143	151.702	980.143	195.944	980.143	245.047
980.625	7.39817	980.625	56.2313	980.625	102.681	980.625	151.692	980.625	195.939	980.625	245.042
981.108	7.37947	981.108	56.2167	981.108	102.661	981.108	151.673	981.108	195.928	981.108	245.031
981.59	7.35077	981.59	56.1975	981.59	102.633	981.59	151.645	981.59	195.91	981.59	245.016
982.072	7.31557	982.072	56.1767	982.072	102.603	982.072	151.612	982.072	195.887	982.072	244.998
982.554	7.27967	982.554	56.1593	982.554	102.575	982.554	151.581	982.554	195.865	982.554	244.983
983.036	7.24787	983.036	56.1491	983.036	102.554	983.036	151.557	983.036	195.848	983.036	244.973
983.518	7.22067	983.518	56.1462	983.518	102.543	983.518	151.541	983.518	195.838	983.518	244.97
984	7.19377	984	56.1468	984	102.538	984	151.531	984	195.83	984	244.97
984.482	7.16127	984.482	56.145	984.482	102.533	984.482	151.519	984.482	195.82	984.482	244.968
984.965	7.11857	984.965	56.1361	984.965	102.524	984.965	151.501	984.965	195.803	984.965	244.96
985.447	7.06617	985.447	56.1188	985.447	102.509	985.447	151.475	985.447	195.779	985.447	244.946
985.929	7.00957	985.929	56.0963	985.929	102.492	985.929	151.446	985.929	195.751	985.929	244.926
986.411	6.95617	986.411	56.0733	986.411	102.476	986.411	151.417	986.411	195.725	986.411	244.905
986.893	6.91217	986.893	56.0538	986.893	102.467	986.893	151.395	986.893	195.707	986.893	244.887
987.375	6.87817	987.375	56.0383	987.375	102.463	987.375	151.379	987.375	195.696	987.375	244.872
987.857	6.84977	987.857	56.0235	987.857	102.462	987.857	151.367	987.857	195.69	987.857	244.86
988.339	6.81977	988.339	56.004	988.339	102.456	988.339	151.354	988.339	195.682	988.339	244.845
988.822	6.78247	988.822	55.9758	988.822	102.441	988.822	151.334	988.822	195.668	988.822	244.827
989.304	6.73657	989.304	55.9388	989.304	102.417	989.304	151.308	989.304	195.645	989.304	244.804
989.786	6.68617	989.786	55.8966	989.786	102.388	989.786	151.279	989.786	195.619	989.786	244.777
990.268	6.63777	990.268	55.8552	990.268	102.358	990.268	151.252	990.268	195.594	990.268	244.753
990.75	6.59677	990.75	55.8195	990.75	102.333	990.75	151.232	990.75	195.575	990.75	244.733
991.232	6.56367	991.232	55.7907	991.232	102.314	991.232	151.218	991.232	195.562	991.232	244.719
991.714	6.53387	991.714	55.7661	991.714	102.297	991.714	151.208	991.714	195.553	991.714	244.708
992.196	6.50047	992.196	55.7408	992.196	102.276	992.196	151.194	992.196	195.541	992.196	244.697
992.678	6.45737	992.678	55.7108	992.678	102.247	992.678	151.171	992.678	195.52	992.678	244.683
993.16	6.40357	993.16	55.6752	993.16	102.209	993.16	151.139	993.16	195.491	993.16	244.665
993.643	6.34267	993.643	55.6372	993.643	102.165	993.643	151.101	993.643	195.455	993.643	244.644
994.125	6.28127	994.125	55.6013	994.125	102.122	994.125	151.062	994.125	195.419	994.125	244.625
994.607	6.22427	994.607	55.5715	994.607	102.083	994.607	151.027	994.607	195.386	994.607	244.61
995.089	6.17207	995.089	55.548	995.089	102.051	995.089	150.998	995.089	195.357	995.089	244.601
995.571	6.12007	995.571	55.5276	995.571	102.021	995.571	150.972	995.571	195.331	995.571	244.594
996.053	6.06107	996.053	55.5053	996.053	101.99	996.053	150.943	996.053	195.3	996.053	244.585
996.535	5.98957	996.535	55.4772	996.535	101.953	996.535	150.906	996.535	195.262	996.535	244.571
997.018	5.90437	997.018	55.4427	997.018	101.909	997.018	150.861	997.018	195.217	997.018	244.549
997.5	5.80997	997.5	55.405	997.5	101.861	997.5	150.81	997.5	195.167	997.5	244.523
997.982	5.71367	997.982	55.3689	997.982	101.816	997.982	150.759	997.982	195.119	997.982	244.497
998.464	5.62147	998.464	55.3377	998.464	101.778	998.464	150.713	998.464	195.077	998.464	244.473
998.946	5.53537	998.946	55.3116	998.946	101.746	998.946	150.67	998.946	195.042	998.946	244.453
999.428	5.45207	999.428	55.2868	999.428	101.717	999.428	150.629	999.428	195.009	999.428	244.434
999.91	5.36567	999.91	55.2577	999.91	101.686	999.91	150.584	999.91	194.973	999.91	244.411
1000.39	5.27137	1000.39	55.2204	1000.39	101.647	1000.39	150.53	1000.39	194.929	1000.39	244.381
1000.87	5.16827	1000.87	55.1742	1000.87	101.6	1000.87	150.468	1000.87	194.875	1000.87	244.339
1001.36	5.06037	1001.36	55.1227	1001.36	101.547	1001.36	150.402	1001.36	194.815	1001.36	244.289
1001.84	4.95417	1001.84	55.0711	1001.84	101.494	1001.84	150.338	1001.84	194.755	1001.84	244.235
1002.32	4.85487	1002.32	55.0237	1002.32	101.444	1002.32	150.281	1002.32	194.7	1002.32	244.18
1002.8	4.76387	1002.8	54.9813	1002.8	101.4	1002.8	150.232	1002.8	194.652	1002.8	244.129
1003.28	4.67777	1003.28	54.9409	1003.28	101.357	1003.28	150.189	1003.28	194.609	1003.28	244.082
1003.77	4.59087	1003.77	54.8979	1003.77	101.31	1003.77	150.146	1003.77	194.565	1003.77	244.038
1004.25	4.49887	1004.25	54.8488	1004.25	101.257	1004.25	150.099	1004.25	194.517	1004.25	243.996
1004.73	4.40147	1004.73	54.7937	1004.73	101.198	1004.73	150.048	1004.73	194.465	1004.73	243.955
1005.21	4.30297	1005.21	54.7363	1005.21	101.136	1005.21	149.995	1005.21	194.411	1005.21	243.918
1005.7	4.20987	1005.7	54.6821	1005.7	101.077	1005.7	149.946	1005.7	194.36	1005.7	243.887
1006.18	4.12717	1006.18	54.6353	1006.18	101.027	1006.18	149.905	1006.18	194.317	1006.18	243.865
1006.66	4.05547	1006.66	54.5965	1006.66	100.985	1006.66	149.873	1006.66	194.282	1006.66	243.851
1007.14	3.99027	1007.14	54.5624	1007.14	100.948	1007.14	149.845	1007.14	194.253	1007.14	243.842
1007.62	3.92497	1007.62	54.528	1007.62	100.912	1007.62	149.817	1007.62	194.223	1007.62	243.834
1008.11	3.85397	1008.11	54.4893	1008.11	100.872	1008.11	149.784	1008.11	194.189	1008.11	243.822
1008.59	3.77607	1008.59	54.4464	1008.59	100.827	1008.59	149.746	1008.59	194.149	1008.59	243.808
1009.07	3.69497	1009.07	54.4027	1009.07	100.782	1009.07	149.705	1009.07	194.108	1009.07	243.791
1009.55	3.61707	1009.55	54.3638	1009.55	100.74	1009.55	149.667	1009.55	194.071	1009.55	243.777
1010.03	3.54747	1010.03	54.3338	1010.03	100.708	1010.03	149.636	1010.03	194.042	1010.03	243.769
1010.52	3.48747	1010.52	54.3132	1010.52	100.685	1010.52	149.613	1010.52	194.022	1010.52	243.768
1011	3.43347	1011	54.2986	1011	100.669	1011	149.594	1011	194.007	1011	243.771
1011.48	3.37977	1011.48	54.2844	1011.48	100.653	1011.48	149.574	1011.48	193.991	1011.48	243.776
1011.96	3.32157	1011.96	54.2662	1011.96	100.633	1011.96	149.548	1011.96	193.971	1011.96	243.778
1012.45	3.25817	1012.45	54.243	1012.45	100.608	1012.45	149.516	1012.45	193.945	1012.45	243.775
1012.93	3.19377	1012.93	54.2179	1012.93	100.581	1012.93	149.481	1012.93	193.915	1012.93	243.77
1013.41	3.13457	1013.41	54.1956	1013.41	100.557	1013.41	149.448	1013.41	193.889	1013.41	243.765
1013.89	3.08567	1013.89	54.1799	1013.89	100.54	1013.89	149.422	1013.89	193.869	1013.89	243.763
1014.37	3.04777	1014.37	54.171	1014.37	100.529	1014.37	149.404	1014.37	193.857	1014.37	243.765
1014.86	3.01707	1014.86	54.1654	1014.86	100.522	1014.86	149.391	1014.86	193.85	1014.86	243.769
1015.34	2.98697	1015.34	54.1576	1015.34	100.511	1015.34	149.377	1015.34	193.842	1015.34	243.77
1015.82	2.95217	1015.82	54.1432	1015.82	100.494	1015.82	149.358	1015.82	193.829	1015.82	243.767
1016.3	2.91127	1016.3	54.1216	1016.3	100.469	1016.3	149.333	1016.3	193.81	1016.3	243.757
1016.78	2.86747	1016.78	54.0961	1016.78	100.439	1016.78	149.306	1016.78	193.786	1016.78	243.743
1017.27	2.82657	1017.27	54.0719	1017.27	100.409	1017.27	149.28	1017.27	193.763	1017.27	243.729
1017.75	2.79277	1017.75	54.0531	1017.75	100.385	1017.75	149.261	1017.75	193.746	1017.75	243.718
1018.23	2.76647	1018.23	54.0402	1018.23	100.367	1018.23	149.249	1018.23	193.734	1018.23	243.712
1018.71	2.74327	1018.71	54.0297	1018.71	100.352	1018.71	149.24	1018.71	193.725	1018.71	243.709
1019.2	2.71667	1019.2	54.0162	1019.2	100.333	1019.2	149.23	1019.2	193.714	1019.2	243.705
1019.68	2.68137	1019.68	53.9952	1019.68	100.308	1019.68	149.212	1019.68	193.696	1019.68	243.698
1020.16	2.63617	1020.16	53.9663	1020.16	100.275	1020.16	149.187	1020.16	193.671	1020.16	243.686
1020.64	2.58487	1020.64	53.9329	1020.64	100.239	1020.64	149.157	1020.64	193.642	1020.64	243.671
1021.12	2.53367	1021.12	53.9008	1021.12	100.204	1021.12	149.128	1021.12	193.615	1021.12	243.656
1021.61	2.48747	1021.61	53.8748	1021.61	100.176	1021.61	149.105	1021.61	193.593	1021.61	243.644
1022.09	2.44707	1022.09	53.8561	1022.09	100.155	1022.09	149.088	1022.09	193.578	1022.09	243.636
1022.57	2.40837	1022.57	53.8419	1022.57	100.138	1022.57	149.074	1022.57	193.566	1022.57	243.629
1023.05	2.36517	1023.05	53.8269	1023.05	100.119	1023.05	149.057	1023.05	193.551	1023.05	243.621
1023.53	2.31227	1023.53	53.8069	1023.53	100.094	1023.53	149.033	1023.53	193.528	1023.53	243.608
1024.02	2.24897	1024.02	53.7807	1024.02	100.062	1024.02	149.002	1024.02	193.497	1024.02	243.589
1024.5	2.17917	1024.5	53.751	1024.5	100.027	1024.5	148.965	1024.5	193.461	1024.5	243.566
1024.98	2.10947	1024.98	53.7225	1024.98	99.9944	1024.98	148.93	1024.98	193.426	1024.98	243.544
1025.46	2.04507	1025.46	53.6991	1025.46	99.9675	1025.46	148.9	1025.46	193.396	1025.46	243.526
1025.94	1.98707	1025.94	53.6812	1025.94	99.9474	1025.94	148.875	1025.94	193.371	1025.94	243.512
1026.43	1.93167	1026.43	53.6656	1026.43	99.9302	1026.43	148.853	1026.43	193.35	1026.43	243.501
1026.91	1.87267	1026.91	53.6468	1026.91	99.9101	1026.91	148.827	1026.91	193.326	1026.91	243.49
1027.39	1.80487	1027.39	53.6207	1027.39	99.8822	1027.39	148.793	1027.39	193.294	1027.39	243.474
1027.87	1.72697	1027.87	53.5864	1027.87	99.8452	1027.87	148.749	1027.87	193.255	1027.87	243.452
1028.36	1.64277	1028.36	53.5468	1028.36	99.802	1028.36	148.699	1028.36	193.21	1028.36	243.427
1028.84	1.55797	1028.84	53.5069	1028.84	99.7574	1028.84	148.648	1028.84	193.165	1028.84	243.402
1029.32	1.47717	1029.32	53.4707	1029.32	99.7155	1029.32	148.601	1029.32	193.125	1029.32	243.38
1029.8	1.40117	1029.8	53.4387	1029.8	99.6768	1029.8	148.558	1029.8	193.091	1029.8	243.362
1030.28	1.32547	1030.28	53.4076	1030.28	99.638	1030.28	148.517	1030.28	193.058	1030.28	243.347
1030.77	1.24357	1030.77	53.3724	1030.77	99.5937	1030.77	148.473	1030.77	193.022	1030.77	243.33
1031.25	1.14997	1031.25	53.3288	1031.25	99.5398	1031.25	148.422	1031.25	192.978	1031.25	243.308
1031.73	1.04327	1031.73	53.2762	1031.73	99.4759	1031.73	148.361	1031.73	192.925	1031.73	243.281
1032.21	0.92687	1032.21	53.2176	1032.21	99.4055	1032.21	148.295	1032.21	192.865	1032.21	243.249
1032.69	0.80657	1032.69	53.1579	1032.69	99.3341	1032.69	148.228	1032.69	192.804	1032.69	243.217
1033.18	0.68687	1033.18	53.1012	1033.18	99.2662	1033.18	148.165	1033.18	192.747	1033.18	243.187
1033.66	0.56867	1033.66	53.048	1033.66	99.2026	1033.66	148.106	1033.66	192.692	1033.66	243.161
1034.14	0.44797	1034.14	52.9951	1034.14	99.1402	1034.14	148.047	1034.14	192.637	1034.14	243.137
1034.62	0.31847	1034.62	52.9376	1034.62	99.0739	1034.62	147.983	1034.62	192.577	1034.62	243.111
1035.11	0.17527	1035.11	52.8717	1035.11	98.9995	1035.11	147.91	1035.11	192.506	1035.11	243.08
1035.59	0.01717	1035.59	52.7967	1035.59	98.9165	1035.59	147.827	1035.59	192.425	1035.59	243.042
1036.07	-0.15243	1036.07	52.7159	1036.07	98.8283	1036.07	147.737	1036.07	192.337	1036.07	243
1036.55	-0.32783	1036.55	52.6345	1036.55	98.74	1036.55	147.646	1036.55	192.247	1036.55	242.956
1037.03	-0.50423	1037.03	52.5565	1037.03	98.6556	1037.03	147.557	1037.03	192.159	1037.03	242.914
1037.52	-0.68063	1037.52	52.4823	1037.52	98.5752	1037.52	147.471	1037.52	192.075	1037.52	242.875
1038	-0.86053	1038	52.409	1038	98.4949	1038	147.384	1038	191.99	1038	242.837
1038.48	-1.04913	1038.48	52.3315	1038.48	98.4091	1038.48	147.291	1038.48	191.899	1038.48	242.796
1038.96	-1.25063	1038.96	52.2462	1038.96	98.3132	1038.96	147.188	1038.96	191.799	1038.96	242.75
1039.44	-1.46533	1039.44	52.1526	1039.44	98.2063	1039.44	147.073	1039.44	191.688	1039.44	242.698
1039.93	-1.68953	1039.93	52.0539	1039.93	98.0916	1039.93	146.951	1039.93	191.57	1039.93	242.642
1040.41	-1.91733	1040.41	51.9551	1040.41	97.9745	1040.41	146.826	1040.41	191.451	1040.41	242.585
1040.89	-2.14493	1040.89	51.86	1040.89	97.8588	1040.89	146.703	1040.89	191.334	1040.89	242.53
1041.37	-2.37233	1041.37	51.7684	1041.37	97.7451	1041.37	146.583	1041.37	191.221	1041.37	242.48
1041.85	-2.60443	1041.85	51.6767	1041.85	97.6296	1041.85	146.461	1041.85	191.108	1041.85	242.431
1042.34	-2.84843	1042.34	51.579	1042.34	97.5065	1042.34	146.332	1042.34	190.988	1042.34	242.381
1042.82	-3.11043	1042.82	51.4703	1042.82	97.3711	1042.82	146.19	1042.82	190.858	1042.82	242.325
1043.3	-3.39253	1043.3	51.3494	1043.3	97.222	1043.3	146.036	1043.3	190.714	1043.3	242.264
1043.78	-3.69263	1043.78	51.2184	1043.78	97.0619	1043.78	145.87	1043.78	190.561	1043.78	242.2
1044.27	-4.00633	1044.27	51.0817	1044.27	96.8955	1044.27	145.699	1044.27	190.402	1044.27	242.135
1044.75	-4.32993	1044.75	50.9424	1044.75	96.7266	1044.75	145.526	1044.75	190.241	1044.75	242.072
1045.23	-4.66353	1045.23	50.8006	1045.23	96.5556	1045.23	145.351	1045.23	190.077	1045.23	242.014
1045.71	-5.01103	1045.71	50.6529	1045.71	96.3793	1045.71	145.171	1045.71	189.908	1045.71	241.958
1046.19	-5.37823	1046.19	50.4939	1046.19	96.1924	1046.19	144.98	1046.19	189.728	1046.19	241.899
1046.68	-5.77023	1046.68	50.3195	1046.68	95.9905	1046.68	144.774	1046.68	189.531	1046.68	241.833
1047.16	-6.18863	1047.16	50.1283	1047.16	95.7724	1047.16	144.55	1047.16	189.317	1047.16	241.761
1047.64	-6.63133	1047.64	49.9228	1047.64	95.5403	1047.64	144.312	1047.64	189.087	1047.64	241.682
1048.12	-7.09463	1048.12	49.7069	1048.12	95.2985	1048.12	144.063	1048.12	188.847	1048.12	241.598
1048.6	-7.57573	1048.6	49.4835	1048.6	95.0496	1048.6	143.805	1048.6	188.597	1048.6	241.514
1049.09	-8.07523	1049.09	49.2523	1049.09	94.7932	1049.09	143.538	1049.09	188.34	1049.09	241.427
1049.57	-8.59703	1049.57	49.0095	1049.57	94.5251	1049.57	143.26	1049.57	188.07	1049.57	241.338
1050.05	-9.14673	1050.05	48.7498	1050.05	94.2397	1050.05	142.963	1050.05	187.784	1050.05	241.241
1050.53	-9.72823	1050.53	48.4693	1050.53	93.932	1050.53	142.644	1050.53	187.475	1050.53	241.133
1051.02	-10.3426	1051.02	48.1668	1051.02	93.6005	1051.02	142.3	1051.02	187.143	1051.02	241.014
1051.5	-10.9873	1051.5	47.8447	1051.5	93.2468	1051.5	141.934	1051.5	186.79	1051.5	240.886
1051.98	-11.6587	1051.98	47.5067	1051.98	92.8746	1051.98	141.548	1051.98	186.42	1051.98	240.751
1052.46	-12.354	1052.46	47.1557	1052.46	92.4861	1052.46	141.145	1052.46	186.034	1052.46	240.613
1052.94	-13.0733	1052.94	46.7912	1052.94	92.0808	1052.94	140.725	1052.94	185.632	1052.94	240.473
1053.42	-13.8191	1053.42	46.4098	1053.42	91.6552	1053.42	140.283	1053.42	185.211	1053.42	240.329
1053.91	-14.595	1053.91	46.0072	1053.91	91.2046	1053.91	139.816	1053.91	184.766	1053.91	240.177
1054.39	-15.4024	1054.39	45.58	1054.39	90.7257	1054.39	139.32	1054.39	184.293	1054.39	240.016
1054.87	-16.2398	1054.87	45.1282	1054.87	90.2186	1054.87	138.795	1054.87	183.793	1054.87	239.845
1055.35	-17.1023	1055.35	44.6552	1055.35	89.6868	1055.35	138.246	1055.35	183.271	1055.35	239.667
1055.84	-17.9831	1055.84	44.1659	1055.84	89.1358	1055.84	137.678	1055.84	182.732	1055.84	239.487
1056.32	-18.8757	1056.32	43.6652	1056.32	88.5704	1056.32	137.096	1056.32	182.181	1056.32	239.308
1056.8	-19.7749	1056.8	43.1556	1056.8	87.9936	1056.8	136.502	1056.8	181.622	1056.8	239.134
1057.28	-20.6763	1057.28	42.6383	1057.28	87.4069	1057.28	135.898	1057.28	181.054	1057.28	238.965
1057.76	-21.5752	1057.76	42.1141	1057.76	86.8114	1057.76	135.285	1057.76	180.48	1057.76	238.8
1058.25	-22.4647	1058.25	41.5861	1058.25	86.2104	1058.25	134.668	1058.25	179.9	1058.25	238.64
1058.73	-23.3357	1058.73	41.0603	1058.73	85.6107	1058.73	134.051	1058.73	179.321	1058.73	238.487
1059.21	-24.1765	1059.21	40.5462	1059.21	85.0224	1059.21	133.447	1059.21	178.754	1059.21	238.345
1059.69	-24.9747	1059.69	40.0545	1059.69	84.4574	1059.69	132.868	1059.69	178.208	1059.69	238.222
1060.17	-25.7185	1060.17	39.5959	1060.17	83.9274	1060.17	132.325	1060.17	177.695	1060.17	238.122
1060.66	-26.397	1060.66	39.1788	1060.66	83.4424	1060.66	131.828	1060.66	177.226	1060.66	238.049
1061.14	-27.0006	1061.14	38.8101	1061.14	83.0104	1061.14	131.387	1061.14	176.807	1061.14	238.004
1061.62	-27.5202	1061.62	38.4954	1061.62	82.6386	1061.62	131.009	1061.62	176.444	1061.62	237.985
1062.1	-27.9476	1062.1	38.2404	1062.1	82.3335	1062.1	130.7	1062.1	176.145	1062.1	237.991
1062.59	-28.2752	1062.59	38.0512	1062.59	82.1021	1062.59	130.468	1062.59	175.914	1062.59	238.02
1063.07	-28.497	1063.07	37.9339	1063.07	81.9509	1063.07	130.318	1063.07	175.759	1063.07	238.073
1063.55	-28.6098	1063.55	37.8929	1063.55	81.8845	1063.55	130.257	1063.55	175.684	1063.55	238.152
1064.03	-28.6137	1064.03	37.9292	1064.03	81.904	1064.03	130.283	1064.03	175.692	1064.03	238.256
1064.51	-28.5125	1064.51	38.0394	1064.51	82.006	1064.51	130.394	1064.51	175.78	1064.51	238.383
1065	-28.3138	1065	38.2158	1065	82.1826	1065	130.581	1065	175.94	1065	238.529
1065.48	-28.0289	1065.48	38.4472	1065.48	82.4224	1065.48	130.832	1065.48	176.162	1065.48	238.685
1065.96	-27.6716	1065.96	38.7214	1065.96	82.7121	1065.96	131.134	1065.96	176.433	1065.96	238.846
1066.44	-27.2571	1066.44	39.0267	1066.44	83.0386	1066.44	131.474	1066.44	176.741	1066.44	239.006
1066.92	-26.8017	1066.92	39.3527	1066.92	83.3897	1066.92	131.839	1066.92	177.073	1066.92	239.162
1067.41	-26.3214	1067.41	39.6902	1067.41	83.7544	1067.41	132.218	1067.41	177.42	1067.41	239.313
1067.89	-25.832	1067.89	40.0303	1067.89	84.1217	1067.89	132.6	1067.89	177.771	1067.89	239.46
1068.37	-25.3497	1068.37	40.3631	1068.37	84.48	1068.37	132.972	1068.37	178.115	1068.37	239.601
1068.85	-24.8901	1068.85	40.6777	1068.85	84.8171	1068.85	133.322	1068.85	178.44	1068.85	239.731
1069.34	-24.4682	1069.34	40.9634	1069.34	85.1212	1069.34	133.638	1069.34	178.734	1069.34	239.846
1069.82	-24.0968	1069.82	41.2119	1069.82	85.383	1069.82	133.911	1069.82	178.986	1069.82	239.942
1070.3	-23.7856	1070.3	41.4181	1070.3	85.5969	1070.3	134.134	1070.3	179.191	1070.3	240.016
1070.78	-23.5406	1070.78	41.5811	1070.78	85.7613	1070.78	134.306	1070.78	179.346	1070.78	240.069
1071.26	-23.365	1071.26	41.7023	1071.26	85.8771	1071.26	134.427	1071.26	179.453	1071.26	240.105
1071.75	-23.2608	1071.75	41.7834	1071.75	85.9459	1071.75	134.498	1071.75	179.512	1071.75	240.127
1072.23	-23.2295	1072.23	41.8243	1072.23	85.9675	1072.23	134.519	1072.23	179.523	1072.23	240.137
1072.71	-23.2733	1072.71	41.8227	1072.71	85.9397	1072.71	134.49	1072.71	179.484	1072.71	240.132
1073.19	-23.3944	1073.19	41.7754	1073.19	85.8595	1073.19	134.405	1073.19	179.392	1073.19	240.11
1073.67	-23.5935	1073.67	41.6798	1073.67	85.7244	1073.67	134.264	1073.67	179.244	1073.67	240.069
1074.16	-23.8697	1074.16	41.5356	1074.16	85.5342	1074.16	134.066	1074.16	179.041	1074.16	240.008
1074.64	-24.22	1074.64	41.3453	1074.64	85.2912	1074.64	133.813	1074.64	178.784	1074.64	239.929
1075.12	-24.6404	1075.12	41.112	1075.12	84.9984	1075.12	133.51	1075.12	178.476	1075.12	239.836
1075.6	-25.1275	1075.6	40.8383	1075.6	84.658	1075.6	133.158	1075.6	178.121	1075.6	239.731
1076.09	-25.6786	1076.09	40.5243	1076.09	84.27	1076.09	132.757	1076.09	177.717	1076.09	239.616
1076.57	-26.2922	1076.57	40.1678	1076.57	83.8321	1076.57	132.306	1076.57	177.264	1076.57	239.488
1077.05	-26.9666	1077.05	39.7654	1077.05	83.3411	1077.05	131.8	1077.05	176.758	1077.05	239.346
1077.53	-27.6991	1077.53	39.3144	1077.53	82.7947	1077.53	131.238	1077.53	176.197	1077.53	239.184
1078.01	-28.4859	1078.01	38.8139	1078.01	82.1925	1078.01	130.619	1078.01	175.582	1078.01	239.004
1078.49	-29.3218	1078.49	38.2648	1078.49	81.5355	1078.49	129.943	1078.49	174.913	1078.49	238.805
1078.98	-30.2016	1078.98	37.6679	1078.98	80.8256	1078.98	129.213	1078.98	174.194	1078.98	238.592
1079.46	-31.1205	1079.46	37.0234	1079.46	80.0634	1079.46	128.429	1079.46	173.426	1079.46	238.367
1079.94	-32.0737	1079.94	36.3299	1079.94	79.2485	1079.94	127.591	1079.94	172.609	1079.94	238.13
1080.42	-33.0556	1080.42	35.5856	1080.42	78.3803	1080.42	126.698	1080.42	171.743	1080.42	237.881
1080.91	-34.0591	1080.91	34.7907	1080.91	77.4596	1080.91	125.75	1080.91	170.829	1080.91	237.615
1081.39	-35.0751	1081.39	33.9483	1081.39	76.4904	1081.39	124.752	1081.39	169.872	1081.39	237.332
1081.87	-36.0932	1081.87	33.0653	1081.87	75.4796	1081.87	123.711	1081.87	168.877	1081.87	237.032
1082.35	-37.1033	1082.35	32.1509	1082.35	74.4365	1082.35	122.636	1082.35	167.855	1082.35	236.717
1082.83	-38.0967	1082.83	31.2138	1082.83	73.3697	1082.83	121.536	1082.83	166.814	1082.83	236.395
1083.32	-39.0669	1083.32	30.2606	1083.32	72.2863	1083.32	120.418	1083.32	165.761	1083.32	236.072
1083.8	-40.009	1083.8	29.2944	1083.8	71.1908	1083.8	119.288	1083.8	164.701	1083.8	235.755
1084.28	-40.9188	1084.28	28.3156	1084.28	70.0858	1084.28	118.148	1084.28	163.638	1084.28	235.447
1084.76	-41.7929	1084.76	27.3238	1084.76	68.9739	1084.76	117.002	1084.76	162.574	1084.76	235.153
1085.24	-42.628	1085.24	26.3198	1085.24	67.8586	1085.24	115.853	1085.24	161.513	1085.24	234.875
1085.73	-43.4216	1085.73	25.3063	1085.73	66.7451	1085.73	114.708	1085.73	160.459	1085.73	234.615
1086.21	-44.1725	1086.21	24.2885	1086.21	65.6399	1086.21	113.572	1086.21	159.42	1086.21	234.375
1086.69	-44.88	1086.69	23.2734	1086.69	64.5504	1086.69	112.453	1086.69	158.4	1086.69	234.155
1087.17	-45.5435	1087.17	22.2693	1087.17	63.4849	1087.17	111.359	1087.17	157.408	1087.17	233.953
1087.65	-46.1613	1087.65	21.285	1087.65	62.452	1087.65	110.298	1087.65	156.451	1087.65	233.765
1088.14	-46.7302	1088.14	20.3303	1088.14	61.4615	1088.14	109.279	1088.14	155.537	1088.14	233.582
1088.62	-47.2469	1088.62	19.4153	1088.62	60.5233	1088.62	108.314	1088.62	154.675	1088.62	233.398
1089.1	-47.7086	1089.1	18.5495	1089.1	59.6469	1089.1	107.411	1089.1	153.872	1089.1	233.205
1089.58	-48.1151	1089.58	17.7411	1089.58	58.8397	1089.58	106.578	1089.58	153.136	1089.58	233
1090.07	-48.4686	1090.07	16.9963	1090.07	58.1066	1090.07	105.821	1090.07	152.471	1090.07	232.783
1090.55	-48.773	1090.55	16.3186	1090.55	57.45	1090.55	105.14	1090.55	151.878	1090.55	232.556
1091.03	-49.0324	1091.03	15.7107	1091.03	56.871	1091.03	104.538	1091.03	151.359	1091.03	232.325
1091.51	-49.2491	1091.51	15.1744	1091.51	56.3708	1091.51	104.016	1091.51	150.915	1091.51	232.09
1091.99	-49.4229	1091.99	14.7124	1091.99	55.9514	1091.99	103.576	1091.99	150.549	1091.99	231.853
1092.48	-49.5529	1092.48	14.3269	1092.48	55.6151	1092.48	103.221	1092.48	150.262	1092.48	231.614
1092.96	-49.6378	1092.96	14.0197	1092.96	55.3631	1092.96	102.952	1092.96	150.057	1092.96	231.373
1093.44	-49.6787	1093.44	13.7905	1093.44	55.1946	1093.44	102.769	1093.44	149.932	1093.44	231.13
1093.92	-49.6785	1093.92	13.6366	1093.92	55.1064	1093.92	102.667	1093.92	149.885	1093.92	230.886
1094.4	-49.6412	1094.4	13.554	1094.4	55.0936	1094.4	102.641	1094.4	149.913	1094.4	230.642
1094.89	-49.5702	1094.89	13.5383	1094.89	55.1519	1094.89	102.687	1094.89	150.009	1094.89	230.4
1095.37	-49.4666	1095.37	13.5864	1095.37	55.2784	1095.37	102.803	1095.37	150.173	1095.37	230.158
1095.85	-49.3294	1095.85	13.6964	1095.85	55.4725	1095.85	102.987	1095.85	150.402	1095.85	229.917
1096.33	-49.1559	1096.33	13.8677	1096.33	55.7345	1096.33	103.239	1096.33	150.696	1096.33	229.672
1096.82	-48.9441	1096.82	14.0996	1096.82	56.0647	1096.82	103.561	1096.82	151.054	1096.82	229.422
1097.3	-48.6933	1097.3	14.3906	1097.3	56.4618	1097.3	103.951	1097.3	151.474	1097.3	229.166
1097.78	-48.4048	1097.78	14.738	1097.78	56.923	1097.78	104.405	1097.78	151.952	1097.78	228.905
1098.26	-48.0804	1098.26	15.1388	1098.26	57.4449	1098.26	104.921	1098.26	152.483	1098.26	228.637
1098.74	-47.721	1098.74	15.591	1098.74	58.0252	1098.74	105.494	1098.74	153.067	1098.74	228.367
1099.23	-47.3249	1099.23	16.0937	1099.23	58.6629	1099.23	106.125	1099.23	153.699	1099.23	228.093
1099.71	-46.8887	1099.71	16.647	1099.71	59.3583	1099.71	106.813	1099.71	154.381	1099.71	227.818
1100.19	-46.4077	1100.19	17.2517	1100.19	60.1121	1100.19	107.559	1100.19	155.111	1100.19	227.542
1100.67	-45.8781	1100.67	17.9076	1100.67	60.9238	1100.67	108.363	1100.67	155.888	1100.67	227.27
1101.15	-45.2981	1101.15	18.6129	1101.15	61.7908	1101.15	109.223	1101.15	156.708	1101.15	227.004
1101.64	-44.6676	1101.64	19.3648	1101.64	62.7091	1101.64	110.135	1101.64	157.569	1101.64	226.752
1102.12	-43.9879	1102.12	20.1595	1102.12	63.6738	1102.12	111.095	1102.12	158.464	1102.12	226.519
1102.6	-43.2595	1102.6	20.9932	1102.6	64.6798	1102.6	112.097	1102.6	159.39	1102.6	226.313
1103.08	-42.4825	1103.08	21.8622	1103.08	65.7223	1103.08	113.139	1103.08	160.342	1103.08	226.137
1103.57	-41.6562	1103.57	22.7625	1103.57	66.7962	1103.57	114.216	1103.57	161.317	1103.57	225.996
1104.05	-40.7805	1104.05	23.6891	1104.05	67.8953	1104.05	115.321	1104.05	162.309	1104.05	225.889
1104.53	-39.8567	1104.53	24.6366	1104.53	69.0125	1104.53	116.448	1104.53	163.312	1104.53	225.816
1105.01	-38.8883	1105.01	25.5986	1105.01	70.1397	1105.01	117.589	1105.01	164.319	1105.01	225.776
1105.49	-37.8804	1105.49	26.5692	1105.49	71.2694	1105.49	118.736	1105.49	165.325	1105.49	225.769
1105.98	-36.8382	1105.98	27.543	1105.98	72.3948	1105.98	119.881	1105.98	166.323	1105.98	225.792
1106.46	-35.767	1106.46	28.5155	1106.46	73.5105	1106.46	121.02	1106.46	167.31	1106.46	225.845
1106.94	-34.6717	1106.94	29.4823	1106.94	74.6114	1106.94	122.145	1106.94	168.281	1106.94	225.929
1107.42	-33.5572	1107.42	30.439	1107.42	75.6923	1107.42	123.253	1107.42	169.233	1107.42	226.042
1107.9	-32.4291	1107.9	31.3806	1107.9	76.748	1107.9	124.339	1107.9	170.161	1107.9	226.187
1108.39	-31.2938	1108.39	32.303	1108.39	77.7736	1108.39	125.396	1108.39	171.063	1108.39	226.364
1108.87	-30.1576	1108.87	33.203	1108.87	78.766	1108.87	126.422	1108.87	171.937	1108.87	226.575
1109.35	-29.026	1109.35	34.0796	1109.35	79.7243	1109.35	127.417	1109.35	172.783	1109.35	226.823
1109.83	-27.903	1109.83	34.9335	1109.83	80.6497	1109.83	128.381	1109.83	173.604	1109.83	227.111
1110.32	-26.7916	1110.32	35.7657	1110.32	81.5446	1110.32	129.316	1110.32	174.404	1110.32	227.442
1110.8	-25.6947	1110.8	36.5769	1110.8	82.4106	1110.8	130.226	1110.8	175.186	1110.8	227.817
1111.28	-24.6155	1111.28	37.3659	1111.28	83.2477	1111.28	131.109	1111.28	175.948	1111.28	228.235
1111.76	-23.5583	1111.76	38.1304	1111.76	84.0546	1111.76	131.965	1111.76	176.691	1111.76	228.692
1112.24	-22.5272	1112.24	38.8684	1112.24	84.8299	1112.24	132.793	1112.24	177.412	1112.24	229.183
1112.72	-21.5252	1112.72	39.5789	1112.72	85.5737	1112.72	133.592	1112.72	178.111	1112.72	229.701
1113.21	-20.5531	1113.21	40.2635	1113.21	86.2883	1113.21	134.363	1113.21	178.788	1113.21	230.242
1113.69	-19.6099	1113.69	40.9248	1113.69	86.9775	1113.69	135.111	1113.69	179.447	1113.69	230.8
1114.17	-18.6941	1114.17	41.5653	1114.17	87.6446	1114.17	135.837	1114.17	180.089	1114.17	231.372
1114.65	-17.8053	1114.65	42.1857	1114.65	88.2911	1114.65	136.541	1114.65	180.715	1114.65	231.952
1115.14	-16.9448	1115.14	42.7844	1115.14	88.9153	1115.14	137.223	1115.14	181.323	1115.14	232.534
1115.62	-16.1157	1115.62	43.358	1115.62	89.5138	1115.62	137.876	1115.62	181.908	1115.62	233.113
1116.1	-15.3207	1116.1	43.9038	1116.1	90.0833	1116.1	138.498	1116.1	182.467	1116.1	233.683
1116.58	-14.5606	1116.58	44.4212	1116.58	90.6225	1116.58	139.087	1116.58	182.999	1116.58	234.239
1117.06	-13.8335	1117.06	44.9125	1117.06	91.1333	1117.06	139.645	1117.06	183.506	1117.06	234.78
1117.55	-13.1357	1117.55	45.3821	1117.55	91.6194	1117.55	140.176	1117.55	183.992	1117.55	235.305
1118.03	-12.4632	1118.03	45.8336	1118.03	92.0844	1118.03	140.683	1118.03	184.461	1118.03	235.815
1118.51	-11.8144	1118.51	46.2683	1118.51	92.5293	1118.51	141.169	1118.51	184.913	1118.51	236.31
1118.99	-11.1904	1118.99	46.6847	1118.99	92.9523	1118.99	141.633	1118.99	185.348	1118.99	236.788
1119.47	-10.5944	1119.47	47.0793	1119.47	93.3495	1119.47	142.07	1119.47	185.761	1119.47	237.245
1119.96	-10.0291	1119.96	47.4494	1119.96	93.7181	1119.96	142.479	1119.96	186.149	1119.96	237.678
1120.44	-9.49453	1120.44	47.7948	1120.44	94.0579	1120.44	142.858	1120.44	186.512	1120.44	238.084
1120.92	-8.98763	1120.92	48.1185	1120.92	94.3723	1120.92	143.212	1120.92	186.852	1120.92	238.465
1121.4	-8.50333	1121.4	48.4257	1121.4	94.667	1121.4	143.545	1121.4	187.174	1121.4	238.825
1121.89	-8.03683	1121.89	48.7206	1121.89	94.9473	1121.89	143.862	1121.89	187.483	1121.89	239.164
1122.37	-7.58643	1122.37	49.005	1122.37	95.2158	1122.37	144.165	1122.37	187.78	1122.37	239.486
1122.85	-7.15383	1122.85	49.277	1122.85	95.4713	1122.85	144.453	1122.85	188.063	1122.85	239.789
1123.33	-6.74303	1123.33	49.5331	1123.33	95.7107	1123.33	144.722	1123.33	188.328	1123.33	240.072
1123.81	-6.35723	1123.81	49.7703	1123.81	95.9312	1123.81	144.968	1123.81	188.573	1123.81	240.331
1124.3	-5.99693	1124.3	49.9885	1124.3	96.1327	1124.3	145.193	1124.3	188.796	1124.3	240.566
1124.78	-5.65883	1124.78	50.1909	1124.78	96.3184	1124.78	145.4	1124.78	189.001	1124.78	240.781
1125.26	-5.33743	1125.26	50.3825	1125.26	96.4935	1125.26	145.595	1125.26	189.193	1125.26	240.978
1125.74	-5.02773	1125.74	50.5676	1125.74	96.6623	1125.74	145.782	1125.74	189.377	1125.74	241.162
1126.22	-4.72793	1126.22	50.7473	1126.22	96.8261	1126.22	145.962	1126.22	189.554	1126.22	241.334
1126.71	-4.43983	1126.71	50.9194	1126.71	96.9828	1126.71	146.133	1126.71	189.723	1126.71	241.494
1127.19	-4.16733	1127.19	51.0799	1127.19	97.1286	1127.19	146.291	1127.19	189.88	1127.19	241.641
1127.67	-3.91363	1127.67	51.2256	1127.67	97.2605	1127.67	146.432	1127.67	190.021	1127.67	241.771
1128.15	-3.67823	1128.15	51.3566	1128.15	97.3789	1128.15	146.556	1128.15	190.148	1128.15	241.887
1128.63	-3.45683	1128.63	51.4763	1128.63	97.4878	1128.63	146.668	1128.63	190.264	1128.63	241.992
1129.12	-3.24303	1129.12	51.59	1129.12	97.593	1129.12	146.774	1129.12	190.375	1129.12	242.09
1129.6	-3.03153	1129.6	51.7019	1129.6	97.6991	1129.6	146.88	1129.6	190.486	1129.6	242.187
1130.08	-2.82103	1130.08	51.8126	1130.08	97.8071	1130.08	146.987	1130.08	190.599	1130.08	242.281
1130.56	-2.61453	1130.56	51.919	1130.56	97.9139	1130.56	147.092	1130.56	190.711	1130.56	242.373
1131.05	-2.41813	1131.05	52.0159	1131.05	98.0141	1131.05	147.19	1131.05	190.815	1131.05	242.456
1131.53	-2.23683	1131.53	52.0994	1131.53	98.1027	1131.53	147.276	1131.53	190.908	1131.53	242.526
1132.01	-2.07273	1132.01	52.1686	1132.01	98.1779	1132.01	147.349	1132.01	190.989	1132.01	242.582
1132.49	-1.92313	1132.49	52.2267	1132.49	98.2422	1132.49	147.411	1132.49	191.059	1132.49	242.625
1132.97	-1.78263	1132.97	52.2789	1132.97	98.2998	1132.97	147.468	1132.97	191.124	1132.97	242.66
1133.46	-1.64683	1133.46	52.3296	1133.46	98.3549	1133.46	147.525	1133.46	191.188	1133.46	242.691
1133.94	-1.51413	1133.94	52.3803	1133.94	98.4087	1133.94	147.582	1133.94	191.253	1133.94	242.72
1134.42	-1.38733	1134.42	52.4285	1134.42	98.459	1134.42	147.639	1134.42	191.316	1134.42	242.745
1134.9	-1.27163	1134.9	52.4701	1134.9	98.5022	1134.9	147.69	1134.9	191.372	1134.9	242.765
1135.38	-1.17143	1135.38	52.5019	1135.38	98.5353	1135.38	147.732	1135.38	191.417	1135.38	242.775
1135.87	-1.08733	1135.87	52.5241	1135.87	98.5588	1135.87	147.765	1135.87	191.45	1135.87	242.776
1136.35	-1.01603	1136.35	52.5405	1136.35	98.5765	1136.35	147.792	1136.35	191.475	1136.35	242.769
1136.83	-0.95133	1136.83	52.5565	1136.83	98.5942	1136.83	147.817	1136.83	191.498	1136.83	242.758
1137.31	-0.88823	1137.31	52.5766	1137.31	98.6157	1137.31	147.846	1137.31	191.522	1137.31	242.746
1137.8	-0.82543	1137.8	52.6011	1137.8	98.6418	1137.8	147.877	1137.8	191.549	1137.8	242.735
1138.28	-0.76573	1138.28	52.6265	1138.28	98.6686	1138.28	147.906	1138.28	191.577	1138.28	242.725
1138.76	-0.71493	1138.76	52.6472	1138.76	98.6907	1138.76	147.927	1138.76	191.6	1138.76	242.712
1139.24	-0.67783	1139.24	52.6584	1139.24	98.7034	1139.24	147.935	1139.24	191.614	1139.24	242.694
1139.72	-0.65633	1139.72	52.6587	1139.72	98.7057	1139.72	147.929	1139.72	191.617	1139.72	242.671
1140.21	-0.64753	1140.21	52.6511	1140.21	98.7006	1140.21	147.914	1140.21	191.613	1140.21	242.644
1140.69	-0.64663	1140.69	52.6406	1140.69	98.6933	1140.69	147.894	1140.69	191.606	1140.69	242.618
1141.17	-0.64943	1141.17	52.6317	1141.17	98.688	1141.17	147.877	1141.17	191.599	1141.17	242.593
1141.65	-0.65513	1141.65	52.6256	1141.65	98.6853	1141.65	147.863	1141.65	191.594	1141.65	242.572
1142.13	-0.66703	1142.13	52.6195	1142.13	98.6821	1142.13	147.85	1142.13	191.587	1142.13	242.552
1142.62	-0.69053	1142.62	52.6082	1142.62	98.673	1142.62	147.833	1142.62	191.575	1142.62	242.529
1143.1	-0.72993	1143.1	52.5875	1143.1	98.6533	1143.1	147.805	1143.1	191.551	1143.1	242.5
1143.58	-0.78573	1143.58	52.5558	1143.58	98.6222	1143.58	147.766	1143.58	191.516	1143.58	242.465
1144.06	-0.85423	1144.06	52.5157	1144.06	98.5826	1144.06	147.718	1144.06	191.473	1144.06	242.424
1144.55	-0.92913	1144.55	52.4717	1144.55	98.5399	1144.55	147.667	1144.55	191.427	1144.55	242.383
1145.03	-1.00513	1145.03	52.4278	1145.03	98.4987	1145.03	147.618	1145.03	191.382	1145.03	242.344
1145.51	-1.08063	1145.51	52.3852	1145.51	98.4604	1145.51	147.573	1145.51	191.341	1145.51	242.309
1145.99	-1.15803	1145.99	52.3418	1145.99	98.4228	1145.99	147.529	1145.99	191.3	1145.99	242.277
1146.47	-1.24193	1146.47	52.2937	1146.47	98.3815	1146.47	147.483	1146.47	191.255	1146.47	242.244
1146.96	-1.33563	1146.96	52.238	1146.96	98.333	1146.96	147.432	1146.96	191.204	1146.96	242.207
1147.44	-1.43853	1147.44	52.1751	1147.44	98.2773	1147.44	147.375	1147.44	191.146	1147.44	242.167
1147.92	-1.54553	1147.92	52.1089	1147.92	98.2179	1147.92	147.315	1147.92	191.085	1147.92	242.125
1148.4	-1.64883	1148.4	52.0452	1148.4	98.1606	1148.4	147.258	1148.4	191.028	1148.4	242.084
1148.88	-1.74163	1148.88	51.9889	1148.88	98.1103	1148.88	147.209	1148.88	190.979	1148.88	242.049
1149.37	-1.82013	1149.37	51.9413	1149.37	98.0688	1149.37	147.171	1149.37	190.94	1149.37	242.019
1149.85	-1.88503	1149.85	51.9007	1149.85	98.0342	1149.85	147.14	1149.85	190.909	1149.85	241.995
1150.33	-1.93923	1150.33	51.8631	1150.33	98.0029	1150.33	147.114	1150.33	190.883	1150.33	241.973
1150.81	-1.98513	1150.81	51.8254	1150.81	97.972	1150.81	147.089	1150.81	190.857	1150.81	241.949
1151.3	-2.02183	1151.3	51.7877	1151.3	97.942	1151.3	147.064	1151.3	190.832	1151.3	241.923
1151.78	-2.04483	1151.78	51.7536	1151.78	97.9169	1151.78	147.044	1151.78	190.811	1151.78	241.896
1152.26	-2.04763	1152.26	51.7285	1152.26	97.9026	1152.26	147.033	1152.26	190.8	1152.26	241.87
1152.74	-2.02493	1152.74	51.7165	1152.74	97.9039	1152.74	147.037	1152.74	190.803	1152.74	241.849
1153.22	-1.97553	1153.22	51.7184	1153.22	97.922	1153.22	147.056	1153.22	190.82	1153.22	241.833
1153.7	-1.90243	1153.7	51.7312	1153.7	97.954	1153.7	147.088	1153.7	190.85	1153.7	241.821
1154.19	-1.81183	1154.19	51.7494	1154.19	97.9945	1154.19	147.127	1154.19	190.886	1154.19	241.81
1154.67	-1.70983	1154.67	51.7683	1154.67	98.0384	1154.67	147.168	1154.67	190.924	1154.67	241.795
1155.15	-1.59943	1155.15	51.786	1155.15	98.0837	1155.15	147.21	1155.15	190.962	1155.15	241.777
1155.63	-1.48033	1155.63	51.804	1155.63	98.1314	1155.63	147.253	1155.63	191.002	1155.63	241.757
1156.12	-1.34973	1156.12	51.826	1156.12	98.185	1156.12	147.302	1156.12	191.046	1156.12	241.738
1156.6	-1.20583	1156.6	51.8551	1156.6	98.2471	1156.6	147.358	1156.6	191.1	1156.6	241.722
1157.08	-1.05033	1157.08	51.8911	1157.08	98.3173	1157.08	147.423	1157.08	191.161	1157.08	241.71
1157.56	-0.88823	1157.56	51.9306	1157.56	98.3915	1157.56	147.491	1157.56	191.227	1157.56	241.701
1158.04	-0.72733	1158.04	51.9682	1158.04	98.4639	1158.04	147.558	1158.04	191.293	1158.04	241.69
1158.53	-0.57383	1158.53	51.9993	1158.53	98.5296	1158.53	147.618	1158.53	191.352	1158.53	241.677
1159.01	-0.43043	1159.01	52.0224	1159.01	98.5867	1159.01	147.67	1159.01	191.403	1159.01	241.658
1159.49	-0.29543	1159.49	52.0397	1159.49	98.6374	1159.49	147.718	1159.49	191.45	1159.49	241.637
1159.97	-0.16433	1159.97	52.0556	1159.97	98.6862	1159.97	147.764	1159.97	191.495	1159.97	241.616
1160.45	-0.03313	1160.45	52.0739	1160.45	98.7367	1160.45	147.815	1160.45	191.544	1160.45	241.599
1160.94	0.09877	1160.94	52.0953	1160.94	98.7897	1160.94	147.87	1160.94	191.598	1160.94	241.585
1161.42	0.22807	1161.42	52.1176	1161.42	98.8425	1161.42	147.926	1161.42	191.652	1161.42	241.573
1161.9	0.34917	1161.9	52.1363	1161.9	98.8903	1161.9	147.978	1161.9	191.703	1161.9	241.56
1162.38	0.45747	1162.38	52.148	1162.38	98.9295	1162.38	148.021	1162.38	191.746	1162.38	241.541
1162.87	0.55227	1162.87	52.1523	1162.87	98.9595	1162.87	148.055	1162.87	191.78	1162.87	241.515
1163.35	0.63737	1163.35	52.1525	1163.35	98.9836	1163.35	148.082	1163.35	191.807	1163.35	241.486
1163.83	0.71927	1163.83	52.1539	1163.83	99.0069	1163.83	148.108	1163.83	191.834	1163.83	241.455
1164.31	0.80357	1164.31	52.1609	1164.31	99.0341	1164.31	148.138	1164.31	191.863	1164.31	241.426
1164.79	0.89217	1164.79	52.1751	1164.79	99.0661	1164.79	148.173	1164.79	191.896	1164.79	241.401
1165.28	0.98257	1165.28	52.1942	1165.28	99.1005	1165.28	148.21	1165.28	191.931	1165.28	241.379
1165.76	1.06937	1165.76	52.2141	1165.76	99.1325	1165.76	148.245	1165.76	191.963	1165.76	241.354
1166.24	1.14797	1166.24	52.2313	1166.24	99.1583	1166.24	148.273	1166.24	191.988	1166.24	241.326
1166.72	1.21737	1166.72	52.2452	1166.72	99.1773	1166.72	148.292	1166.72	192.005	1166.72	241.292
1167.2	1.28077	1167.2	52.2585	1167.2	99.1929	1167.2	148.307	1167.2	192.017	1167.2	241.255
1167.69	1.34387	1167.69	52.2758	1167.69	99.21	1167.69	148.321	1167.69	192.028	1167.69	241.217
1168.17	1.41147	1168.17	52.3006	1168.17	99.233	1168.17	148.339	1168.17	192.043	1168.17	241.181
1168.65	1.48467	1168.65	52.3334	1168.65	99.2627	1168.65	148.362	1168.65	192.063	1168.65	241.149
1169.13	1.55987	1169.13	52.3712	1169.13	99.2958	1169.13	148.388	1169.13	192.085	1169.13	241.12
1169.62	1.63087	1169.62	52.4087	1169.62	99.327	1169.62	148.411	1169.62	192.106	1169.62	241.09
1170.1	1.69247	1170.1	52.4415	1170.1	99.3517	1170.1	148.429	1170.1	192.12	1170.1	241.056
1170.58	1.74267	1170.58	52.4686	1170.58	99.3687	1170.58	148.438	1170.58	192.126	1170.58	241.019
1171.06	1.78447	1171.06	52.4922	1171.06	99.3804	1171.06	148.443	1171.06	192.129	1171.06	240.978
1171.54	1.82327	1171.54	52.5166	1171.54	99.3915	1171.54	148.448	1171.54	192.131	1171.54	240.939
1172.03	1.86367	1172.03	52.5455	1172.03	99.4061	1172.03	148.458	1172.03	192.137	1172.03	240.902
1172.51	1.90697	1172.51	52.5793	1172.51	99.4246	1172.51	148.473	1172.51	192.148	1172.51	240.868
1172.99	1.94987	1172.99	52.6145	1172.99	99.4439	1172.99	148.49	1172.99	192.16	1172.99	240.837
1173.47	1.98677	1173.47	52.646	1173.47	99.459	1173.47	148.504	1173.47	192.169	1173.47	240.805
1173.95	2.01287	1173.95	52.6692	1173.95	99.4654	1173.95	148.51	1173.95	192.17	1173.95	240.769
1174.44	2.02707	1174.44	52.6828	1174.44	99.4624	1174.44	148.507	1174.44	192.162	1174.44	240.728
1174.92	2.03307	1174.92	52.6892	1174.92	99.4532	1174.92	148.498	1174.92	192.149	1174.92	240.685
1175.4	2.03697	1175.4	52.6933	1175.4	99.4432	1175.4	148.488	1175.4	192.136	1175.4	240.642
1175.88	2.04397	1175.88	52.6989	1175.88	99.437	1175.88	148.482	1175.88	192.128	1175.88	240.603
1176.37	2.05567	1176.37	52.7071	1176.37	99.4359	1176.37	148.48	1176.37	192.126	1176.37	240.568
1176.85	2.06907	1176.85	52.7154	1176.85	99.4371	1176.85	148.481	1176.85	192.126	1176.85	240.536
1177.33	2.07867	1177.33	52.7191	1177.33	99.4356	1177.33	148.478	1177.33	192.124	1177.33	240.503
1177.81	2.07977	1177.81	52.7141	1177.81	99.4272	1177.81	148.469	1177.81	192.116	1177.81	240.466
1178.29	2.07167	1178.29	52.6997	1178.29	99.4112	1178.29	148.451	1178.29	192.099	1178.29	240.426
1178.78	2.05817	1178.78	52.679	1178.78	99.3905	1178.78	148.428	1178.78	192.078	1178.78	240.383
1179.26	2.04547	1179.26	52.6569	1179.26	99.3707	1179.26	148.406	1179.26	192.056	1179.26	240.342
1179.74	2.03947	1179.74	52.6382	1179.74	99.3564	1179.74	148.389	1179.74	192.04	1179.74	240.304
1180.22	2.04167	1180.22	52.6244	1180.22	99.3492	1180.22	148.378	1180.22	192.03	1180.22	240.271
1180.7	2.04927	1180.7	52.6134	1180.7	99.3466	1180.7	148.371	1180.7	192.024	1180.7	240.243
1181.19	2.05687	1181.19	52.6009	1181.19	99.3438	1181.19	148.363	1181.19	192.018	1181.19	240.214
1181.67	2.05947	1181.67	52.5833	1181.67	99.3368	1181.67	148.35	1181.67	192.008	1181.67	240.184
1182.15	2.05597	1182.15	52.5596	1182.15	99.3247	1182.15	148.332	1182.15	191.992	1182.15	240.15
1182.63	2.04957	1182.63	52.5326	1182.63	99.3102	1182.63	148.31	1182.63	191.973	1182.63	240.115
1183.12	2.04597	1183.12	52.5065	1183.12	99.2983	1183.12	148.291	1183.12	191.957	1183.12	240.081
1183.6	2.05027	1183.6	52.4853	1183.6	99.2929	1183.6	148.28	1183.6	191.947	1183.6	240.05
1184.08	2.06347	1184.08	52.4696	1184.08	99.2948	1184.08	148.276	1184.08	191.944	1184.08	240.025
1184.56	2.08257	1184.56	52.457	1184.56	99.3011	1184.56	148.279	1184.56	191.946	1184.56	240.004
1185.04	2.10157	1185.04	52.4427	1185.04	99.3065	1185.04	148.281	1185.04	191.947	1185.04	239.983
1185.53	2.11587	1185.53	52.4231	1185.53	99.3066	1185.53	148.279	1185.53	191.943	1185.53	239.96
1186.01	2.12397	1186.01	52.3973	1186.01	99.3003	1186.01	148.271	1186.01	191.935	1186.01	239.935
1186.49	2.12917	1186.49	52.3679	1186.49	99.2901	1186.49	148.26	1186.49	191.924	1186.49	239.908
1186.97	2.13727	1186.97	52.3395	1186.97	99.2808	1186.97	148.251	1186.97	191.915	1186.97	239.882
1187.45	2.15287	1187.45	52.3156	1187.45	99.2765	1187.45	148.247	1187.45	191.914	1187.45	239.86
1187.94	2.17687	1187.94	52.297	1187.94	99.278	1187.94	148.249	1187.94	191.919	1187.94	239.842
1188.42	2.20547	1188.42	52.2807	1188.42	99.2823	1188.42	148.255	1188.42	191.929	1188.42	239.828
1188.9	2.23257	1188.9	52.2618	1188.9	99.2845	1188.9	148.258	1188.9	191.938	1188.9	239.813
1189.38	2.25257	1189.38	52.2362	1189.38	99.2804	1189.38	148.255	1189.38	191.94	1189.38	239.795
1189.86	2.26387	1189.86	52.203	1189.86	99.269	1189.86	148.245	1189.86	191.935	1189.86	239.773
1190.35	2.26957	1190.35	52.1644	1190.35	99.2531	1190.35	148.23	1190.35	191.926	1190.35	239.749
1190.83	2.27517	1190.83	52.125	1190.83	99.2379	1190.83	148.215	1190.83	191.918	1190.83	239.725
1191.31	2.28577	1191.31	52.0883	1191.31	99.2276	1191.31	148.205	1191.31	191.913	1191.31	239.704
1191.79	2.30217	1191.79	52.0551	1191.79	99.2232	1191.79	148.2	1191.79	191.915	1191.79	239.687
1192.28	2.32097	1192.28	52.0229	1192.28	99.2219	1192.28	148.197	1192.28	191.919	1192.28	239.673
1192.76	2.33617	1192.76	51.9871	1192.76	99.2186	1192.76	148.192	1192.76	191.921	1192.76	239.658
1193.24	2.34217	1193.24	51.9441	1193.24	99.2091	1193.24	148.179	1193.24	191.917	1193.24	239.64
1193.72	2.33737	1193.72	51.8934	1193.72	99.1922	1193.72	148.158	1193.72	191.904	1193.72	239.617
1194.2	2.32437	1194.2	51.8376	1194.2	99.1707	1194.2	148.132	1194.2	191.886	1194.2	239.591
1194.68	2.30867	1194.68	51.7817	1194.68	99.1492	1194.68	148.105	1194.68	191.868	1194.68	239.565
1195.17	2.29507	1195.17	51.7294	1195.17	99.132	1195.17	148.082	1195.17	191.854	1195.17	239.542
1195.65	2.28457	1195.65	51.6818	1195.65	99.1198	1195.65	148.064	1195.65	191.844	1195.65	239.523
1196.13	2.27407	1196.13	51.6363	1196.13	99.1097	1196.13	148.049	1196.13	191.836	1196.13	239.506
1196.61	2.25787	1196.61	51.5883	1196.61	99.0969	1196.61	148.031	1196.61	191.826	1196.61	239.488
1197.1	2.23137	1197.1	51.5343	1197.1	99.077	1197.1	148.008	1197.1	191.809	1197.1	239.468
1197.58	2.19367	1197.58	51.4734	1197.58	99.0491	1197.58	147.977	1197.58	191.784	1197.58	239.444
1198.06	2.14827	1198.06	51.4084	1198.06	99.0158	1198.06	147.943	1198.06	191.754	1198.06	239.417
1198.54	2.10147	1198.54	51.3437	1198.54	98.9821	1198.54	147.91	1198.54	191.723	1198.54	239.389
1199.02	2.05827	1199.02	51.2833	1199.02	98.9522	1199.02	147.881	1199.02	191.697	1199.02	239.365
1199.51	2.02007	1199.51	51.2279	1199.51	98.9271	1199.51	147.859	1199.51	191.676	1199.51	239.343
1199.99	1.98367	1199.99	51.1748	1199.99	98.904	1199.99	147.839	1199.99	191.658	1199.99	239.321
1200.47	1.94357	1200.47	51.1196	1200.47	98.8782	1200.47	147.817	1200.47	191.637	1200.47	239.298
1200.95	1.89477	1200.95	51.0585	1200.95	98.8459	1200.95	147.787	1200.95	191.611	1200.95	239.271
1201.43	1.83647	1201.43	50.9907	1201.43	98.8063	1201.43	147.75	1201.43	191.577	1201.43	239.238
1201.92	1.77207	1201.92	50.9186	1201.92	98.7623	1201.92	147.707	1201.92	191.538	1201.92	239.201
1202.4	1.70747	1202.4	50.8467	1202.4	98.7191	1202.4	147.664	1202.4	191.5	1202.4	239.163
1202.88	1.64777	1202.88	50.7786	1202.88	98.6806	1202.88	147.624	1202.88	191.465	1202.88	239.127
1203.36	1.59437	1203.36	50.7151	1203.36	98.648	1203.36	147.59	1203.36	191.436	1203.36	239.093
1203.85	1.54367	1203.85	50.6536	1203.85	98.6183	1203.85	147.557	1203.85	191.408	1203.85	239.06
1204.33	1.49007	1204.33	50.5897	1204.33	98.5866	1204.33	147.521	1204.33	191.378	1204.33	239.024
1204.81	1.42837	1204.81	50.5199	1204.81	98.5488	1204.81	147.478	1204.81	191.34	1204.81	238.983
1205.29	1.35717	1205.29	50.4432	1205.29	98.504	1205.29	147.427	1205.29	191.294	1205.29	238.936
1205.77	1.27957	1205.77	50.3622	1205.77	98.4551	1205.77	147.37	1205.77	191.244	1205.77	238.885
1206.26	1.20117	1206.26	50.2811	1206.26	98.4068	1206.26	147.312	1206.26	191.193	1206.26	238.833
1206.74	1.12657	1206.74	50.2035	1206.74	98.3634	1206.74	147.259	1206.74	191.147	1206.74	238.783
1207.22	1.05667	1207.22	50.1301	1207.22	98.3257	1207.22	147.211	1207.22	191.106	1207.22	238.736
1207.7	0.98817	1207.7	50.0582	1207.7	98.2908	1207.7	147.165	1207.7	191.068	1207.7	238.691
1208.18	0.91517	1208.18	49.9835	1208.18	98.2537	1208.18	147.117	1208.18	191.027	1208.18	238.645
1208.67	0.83267	1208.67	49.9023	1208.67	98.2099	1208.67	147.063	1208.67	190.98	1208.67	238.596
1209.15	0.73937	1209.15	49.8137	1209.15	98.1582	1209.15	147.001	1209.15	190.926	1209.15	238.543
1209.63	0.63877	1209.63	49.7203	1209.63	98.101	1209.63	146.935	1209.63	190.866	1209.63	238.488
1210.11	0.53657	1210.11	49.6262	1210.11	98.0431	1210.11	146.869	1210.11	190.806	1210.11	238.432
1210.6	0.43777	1210.6	49.5353	1210.6	97.9884	1210.6	146.808	1210.6	190.75	1210.6	238.378
1211.08	0.34357	1211.08	49.4484	1211.08	97.9379	1211.08	146.753	1211.08	190.7	1211.08	238.328
1211.56	0.25097	1211.56	49.3635	1211.56	97.8891	1211.56	146.7	1211.56	190.652	1211.56	238.28
1212.04	0.15427	1212.04	49.2766	1212.04	97.8374	1212.04	146.646	1212.04	190.602	1212.04	238.231
1212.52	0.04877	1212.52	49.1845	1212.52	97.779	1212.52	146.586	1212.52	190.546	1212.52	238.179
1213.01	-0.06663	1213.01	49.0864	1213.01	97.7132	1213.01	146.519	1213.01	190.482	1213.01	238.123
1213.49	-0.18853	1213.49	48.985	1213.49	97.6429	1213.49	146.448	1213.49	190.414	1213.49	238.065
1213.97	-0.31133	1213.97	48.8842	1213.97	97.573	1213.97	146.376	1213.97	190.347	1213.97	238.008
1214.45	-0.42993	1214.45	48.7873	1214.45	97.5075	1214.45	146.309	1214.45	190.283	1214.45	237.954
1214.93	-0.54303	1214.93	48.6951	1214.93	97.4473	1214.93	146.246	1214.93	190.224	1214.93	237.904
1215.42	-0.65353	1215.42	48.605	1215.42	97.3897	1215.42	146.185	1215.42	190.168	1215.42	237.857
1215.9	-0.76683	1215.9	48.513	1215.9	97.33	1215.9	146.121	1215.9	190.111	1215.9	237.81
1216.38	-0.88763	1216.38	48.4159	1216.38	97.2643	1216.38	146.05	1216.38	190.047	1216.38	237.759
1216.86	-1.01703	1216.86	48.313	1216.86	97.1916	1216.86	145.972	1216.86	189.976	1216.86	237.705
1217.35	-1.15213	1217.35	48.2068	1217.35	97.1147	1217.35	145.888	1217.35	189.901	1217.35	237.648
1217.83	-1.28753	1217.83	48.1013	1217.83	97.0382	1217.83	145.804	1217.83	189.827	1217.83	237.591
1218.31	-1.41893	1218.31	47.9997	1218.31	96.9659	1218.31	145.723	1218.31	189.756	1218.31	237.536
1218.79	-1.54523	1218.79	47.9026	1218.79	96.8989	1218.79	145.647	1218.79	189.69	1218.79	237.484
1219.27	-1.66973	1219.27	47.8076	1219.27	96.8342	1219.27	145.573	1219.27	189.626	1219.27	237.434
1219.76	-1.79803	1219.76	47.7104	1219.76	96.7671	1219.76	145.496	1219.76	189.559	1219.76	237.382
1220.24	-1.93473	1220.24	47.6078	1220.24	96.6935	1220.24	145.412	1220.24	189.485	1220.24	237.325
1220.72	-2.08133	1220.72	47.499	1220.72	96.6125	1220.72	145.321	1220.72	189.403	1220.72	237.262
1221.2	-2.23493	1221.2	47.3864	1221.2	96.5266	1221.2	145.225	1221.2	189.316	1221.2	237.194
1221.68	-2.39033	1221.68	47.274	1221.68	96.4401	1221.68	145.129	1221.68	189.228	1221.68	237.124
1222.17	-2.54313	1222.17	47.1649	1222.17	96.3569	1222.17	145.037	1222.17	189.143	1222.17	237.054
1222.65	-2.69223	1222.65	47.0599	1222.65	96.2777	1222.65	144.949	1222.65	189.062	1222.65	236.985
1223.13	-2.84063	1223.13	46.9566	1223.13	96.1995	1223.13	144.864	1223.13	188.982	1223.13	236.915
1223.61	-2.99363	1223.61	46.8511	1223.61	96.1176	1223.61	144.775	1223.61	188.899	1223.61	236.842
1224.09	-3.15603	1224.09	46.74	1224.09	96.0279	1224.09	144.68	1224.09	188.809	1224.09	236.763
1224.58	-3.32893	1224.58	46.6227	1224.58	95.9296	1224.58	144.577	1224.58	188.711	1224.58	236.677
1225.06	-3.50963	1225.06	46.5012	1225.06	95.825	1225.06	144.468	1225.06	188.606	1225.06	236.587
1225.54	-3.69343	1225.54	46.3795	1225.54	95.719	1225.54	144.357	1225.54	188.5	1225.54	236.493
1226.02	-3.87593	1226.02	46.2607	1226.02	95.6152	1226.02	144.249	1226.02	188.396	1226.02	236.399
1226.51	-4.05643	1226.51	46.1453	1226.51	95.5148	1226.51	144.143	1226.51	188.294	1226.51	236.306
1226.99	-4.23783	1226.99	46.0314	1226.99	95.415	1226.99	144.036	1226.99	188.193	1226.99	236.213
1227.47	-4.42523	1227.47	45.9151	1227.47	95.3116	1227.47	143.926	1227.47	188.087	1227.47	236.116
1227.95	-4.62323	1227.95	45.7934	1227.95	95.2003	1227.95	143.807	1227.95	187.973	1227.95	236.014
1228.43	-4.83313	1228.43	45.6656	1228.43	95.0803	1228.43	143.678	1228.43	187.85	1228.43	235.907
1228.92	-5.05253	1228.92	45.5337	1228.92	94.9537	1228.92	143.541	1228.92	187.719	1228.92	235.795
1229.4	-5.27703	1229.4	45.4012	1229.4	94.8245	1229.4	143.401	1229.4	187.585	1229.4	235.681
1229.88	-5.50303	1229.88	45.2709	1229.88	94.6962	1229.88	143.262	1229.88	187.451	1229.88	235.568
1230.36	-5.72983	1230.36	45.1433	1230.36	94.5694	1230.36	143.122	1230.36	187.318	1230.36	235.455
1230.84	-5.96073	1230.84	45.0161	1230.84	94.4415	1230.84	142.981	1230.84	187.184	1230.84	235.342
1231.33	-6.20073	1231.33	44.8856	1231.33	94.3082	1231.33	142.834	1231.33	187.043	1231.33	235.226
1231.81	-6.45423	1231.81	44.7491	1231.81	94.1657	1231.81	142.677	1231.81	186.892	1231.81	235.106
1232.29	-6.72253	1232.29	44.6058	1232.29	94.0133	1232.29	142.509	1232.29	186.731	1232.29	234.981
1232.77	-7.00323	1232.77	44.4578	1232.77	93.8532	1232.77	142.334	1232.77	186.561	1232.77	234.852
1233.26	-7.29223	1233.26	44.3085	1233.26	93.6893	1233.26	142.154	1233.26	186.388	1233.26	234.722
1233.74	-7.58623	1233.74	44.1606	1233.74	93.525	1233.74	141.974	1233.74	186.214	1233.74	234.594
1234.22	-7.88483	1234.22	44.0142	1234.22	93.3604	1234.22	141.793	1234.22	186.04	1234.22	234.469
1234.7	-8.19133	1234.7	43.867	1234.7	93.1925	1234.7	141.61	1234.7	185.863	1234.7	234.346
1235.18	-8.51083	1235.18	43.7152	1235.18	93.0165	1235.18	141.419	1235.18	185.68	1235.18	234.223
1235.66	-8.84793	1235.66	43.5556	1235.66	92.8282	1235.66	141.217	1235.66	185.485	1235.66	234.097
1236.15	-9.20413	1236.15	43.3872	1236.15	92.626	1236.15	141.002	1236.15	185.279	1236.15	233.969
1236.63	-9.57813	1236.63	43.2117	1236.63	92.4117	1236.63	140.776	1236.63	185.062	1236.63	233.838
1237.11	-9.96673	1237.11	43.0319	1237.11	92.1885	1237.11	140.544	1237.11	184.839	1237.11	233.708
1237.59	-10.3678	1237.59	42.85	1237.59	91.959	1237.59	140.306	1237.59	184.611	1237.59	233.578
1238.08	-10.782	1238.08	42.6658	1238.08	91.7233	1238.08	140.063	1238.08	184.379	1238.08	233.451
1238.56	-11.2132	1238.56	42.4766	1238.56	91.4783	1238.56	139.811	1238.56	184.139	1238.56	233.324
1239.04	-11.6668	1239.04	42.2782	1239.04	91.2192	1239.04	139.546	1239.04	183.886	1239.04	233.194
1239.52	-12.1476	1239.52	42.0673	1239.52	90.942	1239.52	139.261	1239.52	183.615	1239.52	233.059
1240	-12.6578	1240	41.8423	1240	90.645	1240	138.956	1240	183.325	1240	232.918
1240.49	-13.1965	1240.49	41.604	1240.49	90.3294	1240.49	138.631	1240.49	183.017	1240.49	232.772
1240.97	-13.7617	1240.97	41.3542	1240.97	89.9976	1240.97	138.289	1240.97	182.692	1240.97	232.623
1241.45	-14.3523	1241.45	41.0938	1241.45	89.6512	1241.45	137.93	1241.45	182.353	1241.45	232.471
1241.93	-14.9696	1241.93	40.8212	1241.93	89.2891	1241.93	137.553	1241.93	181.998	1241.93	232.319
1242.41	-15.6176	1242.41	40.5326	1242.41	88.9074	1242.41	137.156	1242.41	181.624	1242.41	232.165
1242.9	-16.3011	1242.9	40.2226	1242.9	88.5008	1242.9	136.732	1242.9	181.226	1242.9	232.006
1243.38	-17.024	1243.38	39.8866	1243.38	88.0648	1243.38	136.277	1243.38	180.8	1243.38	231.84
1243.86	-17.7869	1243.86	39.5222	1243.86	87.5977	1243.86	135.79	1243.86	180.342	1243.86	231.668
1244.34	-18.5879	1244.34	39.1291	1244.34	87.0999	1244.34	135.271	1244.34	179.856	1244.34	231.491
1244.83	-19.4235	1244.83	38.7084	1244.83	86.5739	1244.83	134.723	1244.83	179.342	1244.83	231.31
1245.31	-20.2901	1245.31	38.2608	1245.31	86.021	1245.31	134.148	1245.31	178.804	1245.31	231.129
1245.79	-21.1862	1245.79	37.7854	1245.79	85.4408	1245.79	133.545	1245.79	178.242	1245.79	230.948
1246.27	-22.1112	1246.27	37.2799	1246.27	84.831	1246.27	132.913	1246.27	177.653	1246.27	230.767
1246.75	-23.0646	1246.75	36.742	1246.75	84.1887	1246.75	132.247	1246.75	177.036	1246.75	230.586
1247.24	-24.0442	1247.24	36.1707	1247.24	83.5127	1247.24	131.549	1247.24	176.389	1247.24	230.405
1247.72	-25.0453	1247.72	35.568	1247.72	82.8046	1247.72	130.819	1247.72	175.714	1247.72	230.224
1248.2	-26.0606	1248.2	34.9385	1248.2	82.0689	1248.2	130.063	1248.2	175.015	1248.2	230.047
1248.68	-27.082	1248.68	34.2882	1248.68	81.3117	1248.68	129.287	1248.68	174.299	1248.68	229.878
1249.16	-28.1013	1249.16	33.6235	1249.16	80.5391	1249.16	128.497	1249.16	173.572	1249.16	229.72
1249.65	-29.1117	1249.65	32.9498	1249.65	79.756	1249.65	127.699	1249.65	172.838	1249.65	229.576
1250.13	-30.1065	1250.13	32.2719	1250.13	78.9666	1250.13	126.897	1250.13	172.1	1250.13	229.448
1250.61	-31.0792	1250.61	31.5948	1250.61	78.1752	1250.61	126.095	1250.61	171.362	1250.61	229.337
1251.09	-32.0225	1251.09	30.9247	1251.09	77.3879	1251.09	125.3	1251.09	170.63	1251.09	229.244
1251.58	-32.928	1251.58	30.2695	1251.58	76.6128	1251.58	124.519	1251.58	169.909	1251.58	229.17
1252.06	-33.7871	1252.06	29.6388	1252.06	75.8605	1252.06	123.763	1252.06	169.21	1252.06	229.119
1252.54	-34.5915	1252.54	29.0424	1252.54	75.1423	1252.54	123.043	1252.54	168.542	1252.54	229.094
1253.02	-35.3337	1253.02	28.4899	1253.02	74.4696	1253.02	122.369	1253.02	167.914	1253.02	229.095
1253.5	-36.0069	1253.5	27.9901	1253.5	73.8532	1253.5	121.753	1253.5	167.338	1253.5	229.125
1253.99	-36.6041	1253.99	27.5514	1253.99	73.3033	1253.99	121.204	1253.99	166.82	1253.99	229.182
1254.47	-37.1179	1254.47	27.182	1254.47	72.8306	1254.47	120.734	1254.47	166.371	1254.47	229.264
1254.95	-37.5408	1254.95	26.8902	1254.95	72.4459	1254.95	120.353	1254.95	166	1254.95	229.369
1255.43	-37.8654	1255.43	26.6842	1255.43	72.1599	1255.43	120.072	1255.43	165.716	1255.43	229.495
1255.91	-38.085	1255.91	26.5716	1255.91	71.9827	1255.91	119.901	1255.91	165.529	1255.91	229.64
1256.4	-38.1943	1256.4	26.5581	1256.4	71.9226	1256.4	119.849	1256.4	165.449	1256.4	229.804
1256.88	-38.1887	1256.88	26.6474	1256.88	71.9853	1256.88	119.922	1256.88	165.48	1256.88	229.985
1257.36	-38.0645	1257.36	26.8407	1257.36	72.1736	1257.36	120.123	1257.36	165.626	1257.36	230.182
1257.84	-37.8183	1257.84	27.1366	1257.84	72.4874	1257.84	120.452	1257.84	165.889	1257.84	230.391
1258.33	-37.4478	1258.33	27.5314	1258.33	72.9233	1258.33	120.906	1258.33	166.265	1258.33	230.607
1258.81	-36.9521	1258.81	28.0189	1258.81	73.4752	1258.81	121.479	1258.81	166.749	1258.81	230.827
1259.29	-36.3332	1259.29	28.5909	1259.29	74.1341	1259.29	122.161	1259.29	167.334	1259.29	231.046
1259.77	-35.5958	1259.77	29.2374	1259.77	74.8885	1259.77	122.94	1259.77	168.009	1259.77	231.261
1260.25	-34.7479	1260.25	29.9465	1260.25	75.7244	1260.25	123.802	1260.25	168.762	1260.25	231.471
1260.73	-33.7999	1260.73	30.705	1260.73	76.6257	1260.73	124.731	1260.73	169.578	1260.73	231.676
1261.22	-32.7645	1261.22	31.4989	1261.22	77.5746	1261.22	125.708	1261.22	170.442	1261.22	231.872
1261.7	-31.6559	1261.7	32.3135	1261.7	78.5525	1261.7	126.714	1261.7	171.336	1261.7	232.057
1262.18	-30.4894	1262.18	33.1345	1262.18	79.5411	1262.18	127.731	1262.18	172.244	1262.18	232.227
1262.66	-29.2805	1262.66	33.9495	1262.66	80.5241	1262.66	128.742	1262.66	173.15	1262.66	232.379
1263.15	-28.0441	1263.15	34.749	1263.15	81.4888	1263.15	129.735	1263.15	174.042	1263.15	232.513
1263.63	-26.7935	1263.63	35.5264	1263.63	82.4261	1263.63	130.7	1263.63	174.912	1263.63	232.63
1264.11	-25.5405	1264.11	36.2779	1264.11	83.3305	1264.11	131.631	1264.11	175.755	1264.11	232.731
1264.59	-24.2956	1264.59	37.0009	1264.59	84.1981	1264.59	132.523	1264.59	176.566	1264.59	232.819
1265.07	-23.0686	1265.07	37.6924	1265.07	85.0251	1265.07	133.374	1265.07	177.343	1265.07	232.895
1265.56	-21.8696	1265.56	38.3491	1265.56	85.8069	1265.56	134.178	1265.56	178.079	1265.56	232.959
1266.04	-20.7081	1266.04	38.9673	1266.04	86.5391	1266.04	134.931	1266.04	178.771	1266.04	233.01
1266.52	-19.5918	1266.52	39.5449	1266.52	87.2187	1266.52	135.631	1266.52	179.414	1266.52	233.046
1267	-18.5252	1267	40.0821	1267	87.846	1267	136.276	1267	180.01	1267	233.067
1267.48	-17.509	1267.48	40.582	1267.48	88.4249	1267.48	136.872	1267.48	180.56	1267.48	233.076
1267.97	-16.5409	1267.97	41.0493	1267.97	88.9615	1267.97	137.424	1267.97	181.07	1267.97	233.076
1268.45	-15.6179	1268.45	41.489	1268.45	89.4617	1268.45	137.937	1268.45	181.547	1268.45	233.071
1268.93	-14.7378	1268.93	41.9037	1268.93	89.9297	1268.93	138.417	1268.93	181.992	1268.93	233.06
1269.41	-13.9004	1269.41	42.2938	1269.41	90.3664	1269.41	138.863	1269.41	182.407	1269.41	233.044
1269.9	-13.1074	1269.9	42.6584	1269.9	90.7709	1269.9	139.274	1269.9	182.79	1269.9	233.022
1270.38	-12.3601	1270.38	42.9967	1270.38	91.1424	1270.38	139.651	1270.38	183.141	1270.38	232.99
1270.86	-11.6575	1270.86	43.3097	1270.86	91.4826	1270.86	139.994	1270.86	183.462	1270.86	232.95
1271.34	-10.996	1271.34	43.6013	1271.34	91.7957	1271.34	140.309	1271.34	183.755	1271.34	232.903
1271.82	-10.3701	1271.82	43.8764	1271.82	92.0876	1271.82	140.601	1271.82	184.027	1271.82	232.852
1272.31	-9.77453	1272.31	44.1392	1272.31	92.3636	1272.31	140.876	1272.31	184.282	1272.31	232.8
1272.79	-9.20663	1272.79	44.3915	1272.79	92.626	1272.79	141.137	1272.79	184.524	1272.79	232.749
1273.27	-8.66673	1273.27	44.6324	1273.27	92.874	1273.27	141.383	1273.27	184.75	1273.27	232.697
1273.75	-8.15723	1273.75	44.8591	1273.75	93.1047	1273.75	141.612	1273.75	184.96	1273.75	232.645
1274.23	-7.67963	1274.23	45.0696	1274.23	93.316	1274.23	141.821	1274.23	185.151	1274.23	232.589
1274.72	-7.23313	1274.72	45.2641	1274.72	93.5083	1274.72	142.01	1274.72	185.324	1274.72	232.53
1275.2	-6.81333	1275.2	45.4456	1275.2	93.685	1275.2	142.185	1275.2	185.482	1275.2	232.469
1275.68	-6.41423	1275.68	45.6184	1275.68	93.8513	1275.68	142.349	1275.68	185.632	1275.68	232.409
1276.16	-6.03083	1276.16	45.7862	1276.16	94.0114	1276.16	142.507	1276.16	185.777	1276.16	232.351
1276.64	-5.66113	1276.64	45.95	1276.64	94.1667	1276.64	142.661	1276.64	185.919	1276.64	232.296
1277.13	-5.30733	1277.13	46.1079	1277.13	94.3151	1277.13	142.809	1277.13	186.055	1277.13	232.244
1277.61	-4.97353	1277.61	46.2563	1277.61	94.4528	1277.61	142.946	1277.61	186.184	1277.61	232.191
1278.09	-4.66293	1278.09	46.3925	1278.09	94.5767	1278.09	143.071	1278.09	186.3	1278.09	232.137
1278.57	-4.37573	1278.57	46.5163	1278.57	94.6865	1278.57	143.182	1278.57	186.404	1278.57	232.081
1279.06	-4.10803	1279.06	46.6304	1279.06	94.7858	1279.06	143.283	1279.06	186.5	1279.06	232.025
1279.54	-3.85383	1279.54	46.7394	1279.54	94.8797	1279.54	143.38	1279.54	186.591	1279.54	231.971
1280.02	-3.60793	1280.02	46.8469	1280.02	94.9728	1280.02	143.475	1280.02	186.683	1280.02	231.922
1280.5	-3.36873	1280.5	46.9538	1280.5	95.0663	1280.5	143.571	1280.5	186.776	1280.5	231.878
1280.98	-3.13903	1280.98	47.0578	1280.98	95.1578	1280.98	143.665	1280.98	186.868	1280.98	231.839
1281.47	-2.92363	1281.47	47.1548	1281.47	95.243	1281.47	143.752	1281.47	186.954	1281.47	231.803
1281.95	-2.72673	1281.95	47.2416	1281.95	95.3185	1281.95	143.828	1281.95	187.03	1281.95	231.768
1282.43	-2.54883	1282.43	47.3177	1282.43	95.3837	1282.43	143.893	1282.43	187.096	1282.43	231.734
1282.91	-2.38603	1282.91	47.3859	1282.91	95.442	1282.91	143.951	1282.91	187.155	1282.91	231.702
1283.39	-2.23203	1283.39	47.4507	1283.39	95.4988	1283.39	144.005	1283.39	187.211	1283.39	231.674
1283.88	-2.08163	1283.88	47.5159	1283.88	95.5582	1283.88	144.062	1283.88	187.268	1283.88	231.652
1284.36	-1.93303	1284.36	47.5825	1284.36	95.6215	1284.36	144.122	1284.36	187.328	1284.36	231.636
1284.84	-1.78913	1284.84	47.6481	1284.84	95.6858	1284.84	144.182	1284.84	187.388	1284.84	231.624
1285.32	-1.65513	1285.32	47.7087	1285.32	95.7461	1285.32	144.237	1285.32	187.444	1285.32	231.614
1285.81	-1.53553	1285.81	47.7608	1285.81	95.7983	1285.81	144.284	1285.81	187.49	1285.81	231.603
1286.29	-1.43083	1286.29	47.8038	1286.29	95.841	1286.29	144.322	1286.29	187.528	1286.29	231.59
1286.77	-1.33733	1286.77	47.8403	1286.77	95.8771	1286.77	144.354	1286.77	187.558	1286.77	231.577
1287.25	-1.24873	1287.25	47.8747	1287.25	95.9111	1287.25	144.385	1287.25	187.587	1287.25	231.563
1287.73	-1.15973	1287.73	47.9109	1287.73	95.9472	1287.73	144.419	1287.73	187.618	1287.73	231.55
1288.22	-1.06883	1288.22	47.9495	1288.22	95.9862	1288.22	144.457	1288.22	187.652	1288.22	231.539
1288.7	-0.97933	1288.7	47.988	1288.7	96.025	1288.7	144.496	1288.7	187.687	1288.7	231.527
1289.18	-0.89703	1289.18	48.0222	1289.18	96.0588	1289.18	144.531	1289.18	187.718	1289.18	231.513
1289.66	-0.82663	1289.66	48.0484	1289.66	96.0835	1289.66	144.558	1289.66	187.742	1289.66	231.493
1290.14	-0.76893	1290.14	48.0662	1290.14	96.0985	1290.14	144.576	1290.14	187.758	1290.14	231.468
1290.63	-0.72003	1290.63	48.0783	1290.63	96.1069	1290.63	144.588	1290.63	187.768	1290.63	231.438
1291.11	-0.67373	1291.11	48.0895	1291.11	96.1139	1291.11	144.599	1291.11	187.778	1291.11	231.405
1291.59	-0.62473	1291.59	48.1035	1291.59	96.1239	1291.59	144.613	1291.59	187.792	1291.59	231.371
1292.07	-0.57193	1292.07	48.1208	1292.07	96.1376	1292.07	144.631	1292.07	187.81	1292.07	231.336
1292.56	-0.51913	1292.56	48.1389	1292.56	96.1522	1292.56	144.65	1292.56	187.829	1292.56	231.298
1293.04	-0.47253	1293.04	48.1532	1293.04	96.1627	1293.04	144.663	1293.04	187.845	1293.04	231.254
1293.52	-0.43753	1293.52	48.1601	1293.52	96.165	1293.52	144.668	1293.52	187.852	1293.52	231.204
1294	-0.41503	1294	48.159	1294	96.1586	1294	144.662	1294	187.85	1294	231.147
1294.48	-0.40143	1294.48	48.1527	1294.48	96.1467	1294.48	144.65	1294.48	187.842	1294.48	231.085
1294.97	-0.39013	1294.97	48.146	1294.97	96.1349	1294.97	144.636	1294.97	187.832	1294.97	231.019
1295.45	-0.37583	1295.45	48.1427	1295.45	96.1276	1295.45	144.626	1295.45	187.825	1295.45	230.953
1295.93	-0.35723	1295.93	48.1436	1295.93	96.1258	1295.93	144.619	1295.93	187.821	1295.93	230.885
1296.41	-0.33773	1296.41	48.1457	1296.41	96.1263	1296.41	144.613	1296.41	187.818	1296.41	230.816
1296.89	-0.32363	1296.89	48.1446	1296.89	96.1239	1296.89	144.602	1296.89	187.809	1296.89	230.743
1297.38	-0.32003	1297.38	48.1363	1297.38	96.1139	1297.38	144.582	1297.38	187.79	1297.38	230.665
1297.86	-0.32803	1297.86	48.1202	1297.86	96.0955	1297.86	144.553	1297.86	187.762	1297.86	230.581
1298.34	-0.34363	1298.34	48.0993	1298.34	96.0716	1298.34	144.518	1298.34	187.727	1298.34	230.493
1298.82	-0.36033	1298.82	48.0784	1298.82	96.0471	1298.82	144.481	1298.82	187.69	1298.82	230.404
1299.31	-0.37293	1299.31	48.0612	1299.31	96.0264	1299.31	144.449	1299.31	187.655	1299.31	230.315
1299.79	-0.38013	1299.79	48.0485	1299.79	96.0099	1299.79	144.421	1299.79	187.624	1299.79	230.226
1300.27	-0.38583	1300.27	48.0373	1300.27	95.9944	1300.27	144.395	1300.27	187.594	1300.27	230.135
1300.75	-0.39653	1300.75	48.0226	1300.75	95.9745	1300.75	144.366	1300.75	187.56	1300.75	230.041
1301.23	-0.41753	1301.23	48.0005	1301.23	95.9457	1301.23	144.328	1301.23	187.517	1301.23	229.943
1301.71	-0.45003	1301.71	47.9702	1301.71	95.907	1301.71	144.282	1301.71	187.465	1301.71	229.839
1302.2	-0.49033	1302.2	47.9342	1302.2	95.8618	1302.2	144.23	1302.2	187.407	1302.2	229.731
1302.68	-0.53213	1302.68	47.8975	1302.68	95.8154	1302.68	144.177	1302.68	187.349	1302.68	229.621
1303.16	-0.57013	1303.16	47.8636	1303.16	95.7723	1303.16	144.129	1303.16	187.295	1303.16	229.512
1303.64	-0.60383	1303.64	47.8334	1303.64	95.7332	1303.64	144.086	1303.64	187.246	1303.64	229.403
1304.13	-0.63743	1304.13	47.8039	1304.13	95.6951	1304.13	144.044	1304.13	187.199	1304.13	229.294
1304.61	-0.67793	1304.61	47.7702	1304.61	95.6527	1304.61	143.998	1304.61	187.149	1304.61	229.182
1305.09	-0.73123	1305.09	47.7284	1305.09	95.6018	1305.09	143.943	1305.09	187.092	1305.09	229.066
1305.57	-0.79873	1305.57	47.6775	1305.57	95.5414	1305.57	143.879	1305.57	187.026	1305.57	228.945
1306.05	-0.87693	1306.05	47.6204	1306.05	95.475	1306.05	143.808	1306.05	186.955	1306.05	228.822
1306.54	-0.95963	1306.54	47.5615	1306.54	95.4079	1306.54	143.735	1306.54	186.883	1306.54	228.697
1307.02	-1.04183	1307.02	47.5047	1307.02	95.3444	1307.02	143.665	1307.02	186.814	1307.02	228.572
1307.5	-1.12273	1307.5	47.4504	1307.5	95.2854	1307.5	143.598	1307.5	186.749	1307.5	228.447
1307.98	-1.20633	1307.98	47.396	1307.98	95.2277	1307.98	143.53	1307.98	186.684	1307.98	228.322
1308.46	-1.29953	1308.46	47.3366	1308.46	95.1658	1308.46	143.457	1308.46	186.614	1308.46	228.194
1308.95	-1.40753	1308.95	47.2687	1308.95	95.0954	1308.95	143.373	1308.95	186.534	1308.95	228.064
1309.43	-1.53103	1309.43	47.1919	1309.43	95.0158	1309.43	143.279	1309.43	186.443	1309.43	227.931
1309.91	-1.66593	1309.91	47.1094	1309.91	94.9303	1309.91	143.178	1309.91	186.345	1309.91	227.797
1310.39	-1.80523	1310.39	47.0259	1310.39	94.844	1310.39	143.075	1310.39	186.245	1310.39	227.664
1310.88	-1.94323	1310.88	46.9452	1310.88	94.761	1310.88	142.975	1310.88	186.147	1310.88	227.531
1311.36	-2.07853	1311.36	46.8679	1311.36	94.6819	1311.36	142.878	1311.36	186.052	1311.36	227.4
1311.84	-2.21413	1311.84	46.7909	1311.84	94.6032	1311.84	142.782	1311.84	185.957	1311.84	227.268
1312.32	-2.35533	1312.32	46.7096	1312.32	94.5195	1312.32	142.682	1312.32	185.856	1312.32	227.134
1312.8	-2.50593	1312.8	46.6203	1312.8	94.4268	1312.8	142.573	1312.8	185.747	1312.8	226.995
1313.29	-2.66463	1313.29	46.5229	1313.29	94.3253	1313.29	142.456	1313.29	185.629	1313.29	226.853
1313.77	-2.82503	1313.77	46.4213	1313.77	94.2194	1313.77	142.336	1313.77	185.508	1313.77	226.709
1314.25	-2.97813	1314.25	46.3209	1314.25	94.1156	1314.25	142.22	1314.25	185.389	1314.25	226.566
1314.73	-3.11733	1314.73	46.2257	1314.73	94.0192	1314.73	142.112	1314.73	185.278	1314.73	226.426
1315.21	-3.24093	1315.21	46.1363	1315.21	93.9312	1315.21	142.014	1315.21	185.177	1315.21	226.287
1315.7	-3.35333	1315.7	46.049	1315.7	93.8481	1315.7	141.922	1315.7	185.082	1315.7	226.149
1316.18	-3.46203	1316.18	45.9583	1316.18	93.7641	1316.18	141.83	1316.18	184.988	1316.18	226.01
1316.66	-3.57383	1316.66	45.8595	1316.66	93.6742	1316.66	141.732	1316.66	184.89	1316.66	225.868
1317.14	-3.69133	1317.14	45.7518	1317.14	93.5771	1317.14	141.627	1317.14	184.788	1317.14	225.722
1317.62	-3.81173	1317.62	45.6383	1317.62	93.4761	1317.62	141.518	1317.62	184.683	1317.62	225.573
1318.11	-3.92883	1318.11	45.5251	1318.11	93.3769	1318.11	141.41	1318.11	184.581	1318.11	225.422
1318.59	-4.03743	1318.59	45.4179	1318.59	93.2847	1318.59	141.308	1318.59	184.487	1318.59	225.271
1319.07	-4.13573	1319.07	45.3194	1319.07	93.201	1319.07	141.214	1319.07	184.4	1319.07	225.12
1319.55	-4.22733	1319.55	45.2288	1319.55	93.1235	1319.55	141.124	1319.55	184.318	1319.55	224.967
1320.04	-4.31823	1320.04	45.1431	1320.04	93.0471	1320.04	141.034	1320.04	184.236	1320.04	224.813
1320.52	-4.41333	1320.52	45.0596	1320.52	92.9678	1320.52	140.94	1320.52	184.149	1320.52	224.656
1321	-4.51353	1321	44.9782	1321	92.8849	1321	140.84	1321	184.056	1321	224.497
1321.48	-4.61563	1321.48	44.9016	1321.48	92.8013	1321.48	140.739	1321.48	183.96	1321.48	224.338
1321.96	-4.71423	1321.96	44.8332	1321.96	92.7213	1321.96	140.641	1321.96	183.865	1321.96	224.178
1322.45	-4.80573	1322.45	44.7751	1322.45	92.6481	1322.45	140.549	1322.45	183.775	1322.45	224.019
1322.93	-4.89113	1322.93	44.726	1322.93	92.5809	1322.93	140.462	1322.93	183.688	1322.93	223.859
1323.41	-4.97603	1323.41	44.6808	1323.41	92.5152	1323.41	140.376	1323.41	183.601	1323.41	223.696
1323.89	-5.06843	1323.89	44.633	1323.89	92.4445	1323.89	140.285	1323.89	183.507	1323.89	223.531
1324.38	-5.17433	1324.38	44.5774	1324.38	92.3639	1324.38	140.183	1324.38	183.403	1324.38	223.361
1324.86	-5.29513	1324.86	44.5123	1324.86	92.2725	1324.86	140.071	1324.86	183.287	1324.86	223.187
1325.34	-5.42673	1325.34	44.4402	1325.34	92.1734	1325.34	139.952	1325.34	183.163	1325.34	223.01
1325.82	-5.56213	1325.82	44.3657	1325.82	92.0723	1325.82	139.832	1325.82	183.035	1325.82	222.833
1326.3	-5.69563	1326.3	44.293	1326.3	91.9736	1326.3	139.715	1326.3	182.909	1326.3	222.655
1326.79	-5.82603	1326.79	44.2229	1326.79	91.8779	1326.79	139.601	1326.79	182.785	1326.79	222.476
1327.27	-5.95673	1327.27	44.1532	1327.27	91.7821	1327.27	139.489	1327.27	182.659	1327.27	222.294
1327.75	-6.09383	1327.75	44.0797	1327.75	91.6808	1327.75	139.372	1327.75	182.528	1327.75	222.108
1328.23	-6.24223	1328.23	43.999	1328.23	91.5698	1328.23	139.246	1328.23	182.387	1328.23	221.918
1328.71	-6.40223	1328.71	43.9109	1328.71	91.4489	1328.71	139.111	1328.71	182.237	1328.71	221.724
1329.2	-6.56933	1329.2	43.8187	1329.2	91.3219	1329.2	138.97	1329.2	182.081	1329.2	221.527
1329.68	-6.73663	1329.68	43.727	1329.68	91.1945	1329.68	138.83	1329.68	181.925	1329.68	221.328
1330.16	-6.89833	1330.16	43.6399	1330.16	91.0715	1330.16	138.693	1330.16	181.773	1330.16	221.127
1330.64	-7.05313	1330.64	43.5577	1330.64	90.9538	1330.64	138.561	1330.64	181.627	1330.64	220.923
1331.12	-7.20443	1331.12	43.4778	1331.12	90.8386	1331.12	138.431	1331.12	181.482	1331.12	220.717
1331.61	-7.35823	1331.61	43.3955	1331.61	90.7208	1331.61	138.297	1331.61	181.336	1331.61	220.506
1332.09	-7.51863	1332.09	43.3077	1332.09	90.5968	1332.09	138.156	1332.09	181.183	1332.09	220.291
1332.57	-7.68573	1332.57	43.2141	1332.57	90.4665	1332.57	138.008	1332.57	181.025	1332.57	220.074
1333.05	-7.85493	1333.05	43.1184	1333.05	90.3337	1333.05	137.856	1333.05	180.863	1333.05	219.856
1333.54	-8.01913	1333.54	43.0255	1333.54	90.2041	1333.54	137.706	1333.54	180.704	1333.54	219.636
1334.02	-8.17283	1334.02	42.9394	1334.02	90.082	1334.02	137.562	1334.02	180.551	1334.02	219.416
1334.5	-8.31493	1334.5	42.8604	1334.5	89.9678	1334.5	137.424	1334.5	180.404	1334.5	219.193
1334.98	-8.44913	1334.98	42.7855	1334.98	89.858	1334.98	137.289	1334.98	180.26	1334.98	218.968
1335.46	-8.58173	1335.46	42.7097	1335.46	89.7472	1335.46	137.15	1335.46	180.113	1335.46	218.74
1335.95	-8.71803	1335.95	42.6288	1335.95	89.6306	1335.95	137.005	1335.95	179.96	1335.95	218.508
1336.43	-8.85913	1336.43	42.5416	1336.43	89.5071	1336.43	136.852	1336.43	179.8	1336.43	218.274
1336.91	-9.00143	1336.91	42.4507	1336.91	89.3794	1336.91	136.694	1336.91	179.634	1336.91	218.038
1337.39	-9.13893	1337.39	42.3606	1337.39	89.2522	1337.39	136.536	1337.39	179.468	1337.39	217.798
1337.87	-9.26663	1337.87	42.2749	1337.87	89.129	1337.87	136.381	1337.87	179.304	1337.87	217.552
1338.36	-9.38423	1338.36	42.1938	1338.36	89.0095	1338.36	136.229	1338.36	179.141	1338.36	217.299
1338.84	-9.49613	1338.84	42.1142	1338.84	88.8895	1338.84	136.077	1338.84	178.975	1338.84	217.036
1339.32	-9.60923	1339.32	42.0312	1339.32	88.7636	1339.32	135.918	1339.32	178.803	1339.32	216.764
1339.8	-9.72833	1339.8	41.9417	1339.8	88.6283	1339.8	135.751	1339.8	178.621	1339.8	216.486
1340.29	-9.85253	1340.29	41.8466	1340.29	88.4853	1340.29	135.578	1340.29	178.432	1340.29	216.208
1340.77	-9.97563	1340.77	41.7509	1340.77	88.3408	1340.77	135.404	1340.77	178.241	1340.77	215.932
1341.25	-10.0896	1341.25	41.6603	1341.25	88.2019	1341.25	135.237	1341.25	178.057	1341.25	215.661
1341.73	-10.1892	1341.73	41.5786	1341.73	88.0731	1341.73	135.081	1341.73	177.882	1341.73	215.394
1342.21	-10.2752	1342.21	41.5049	1342.21	87.9533	1342.21	134.933	1342.21	177.717	1342.21	215.129
1342.69	-10.3534	1342.69	41.4344	1342.69	87.8372	1342.69	134.79	1342.69	177.555	1342.69	214.862
1343.18	-10.4325	1343.18	41.3606	1343.18	87.7173	1343.18	134.641	1343.18	177.39	1343.18	214.593
1343.66	-10.519	1343.66	41.2785	1343.66	87.5879	1343.66	134.483	1343.66	177.218	1343.66	214.319
1344.14	-10.6148	1344.14	41.187	1344.14	87.4479	1344.14	134.314	1344.14	177.037	1344.14	214.041
1344.62	-10.7163	1344.62	41.0891	1344.62	87.3006	1344.62	134.136	1344.62	176.851	1344.62	213.759
1345.11	-10.8169	1345.11	40.9898	1345.11	87.152	1345.11	133.955	1345.11	176.663	1345.11	213.474
1345.59	-10.9112	1345.59	40.8935	1345.59	87.0068	1345.59	133.775	1345.59	176.478	1345.59	213.185
1346.07	-10.9981	1346.07	40.8005	1346.07	86.8657	1346.07	133.597	1346.07	176.296	1346.07	212.891
1346.55	-11.0819	1346.55	40.7077	1346.55	86.7254	1346.55	133.418	1346.55	176.114	1346.55	212.592
1347.03	-11.1701	1347.03	40.6094	1347.03	86.5798	1347.03	133.23	1347.03	175.927	1347.03	212.289
1347.52	-11.2689	1347.52	40.5011	1347.52	86.4241	1347.52	133.031	1347.52	175.73	1347.52	211.982
1348	-11.3804	1348	40.3818	1348	86.2572	1348	132.818	1348	175.522	1348	211.674
1348.48	-11.5013	1348.48	40.2542	1348.48	86.0824	1348.48	132.597	1348.48	175.306	1348.48	211.364
1348.96	-11.6254	1348.96	40.1234	1348.96	85.9051	1348.96	132.371	1348.96	175.087	1348.96	211.052
1349.44	-11.7476	1349.44	39.9933	1349.44	85.7294	1349.44	132.145	1349.44	174.868	1349.44	210.737
1349.93	-11.867	1349.93	39.8648	1349.93	85.5563	1349.93	131.921	1349.93	174.65	1349.93	210.417
1350.41	-11.988	1350.41	39.7349	1350.41	85.3823	1350.41	131.695	1350.41	174.429	1350.41	210.094
1350.89	-12.1176	1350.89	39.5989	1350.89	85.2021	1350.89	131.463	1350.89	174.202	1350.89	209.771
1351.37	-12.2617	1351.37	39.4529	1351.37	85.0114	1351.37	131.221	1351.37	173.966	1351.37	209.45
1351.86	-12.4217	1351.86	39.2965	1351.86	84.8096	1351.86	130.97	1351.86	173.721	1351.86	209.133
1352.34	-12.5943	1352.34	39.1325	1352.34	84.5993	1352.34	130.711	1352.34	173.469	1352.34	208.821
1352.82	-12.7738	1352.82	38.9653	1352.82	84.3852	1352.82	130.449	1352.82	173.214	1352.82	208.51
1353.3	-12.9558	1353.3	38.7976	1353.3	84.1702	1353.3	130.187	1353.3	172.958	1353.3	208.198
1353.78	-13.1404	1353.78	38.6289	1353.78	83.9535	1353.78	129.923	1353.78	172.701	1353.78	207.883
1354.27	-13.3324	1354.27	38.4551	1354.27	83.7309	1354.27	129.653	1354.27	172.438	1354.27	207.563
1354.75	-13.5388	1354.75	38.2703	1354.75	83.4964	1354.75	129.371	1354.75	172.164	1354.75	207.242
1355.23	-13.7648	1355.23	38.0705	1355.23	83.2461	1355.23	129.073	1355.23	171.876	1355.23	206.921
1355.71	-14.0107	1355.71	37.8552	1355.71	82.9796	1355.71	128.759	1355.71	171.575	1355.71	206.602
1356.19	-14.2712	1356.19	37.628	1356.19	82.7009	1356.19	128.432	1356.19	171.262	1356.19	206.286
1356.68	-14.5391	1356.68	37.3936	1356.68	82.4152	1356.68	128.096	1356.68	170.941	1356.68	205.969
1357.16	-14.8087	1357.16	37.1558	1357.16	82.1259	1357.16	127.754	1357.16	170.616	1357.16	205.646
1357.64	-15.0791	1357.64	36.9143	1357.64	81.8327	1357.64	127.404	1357.64	170.284	1357.64	205.313
1358.12	-15.3544	1358.12	36.6655	1358.12	81.5316	1358.12	127.043	1358.12	169.942	1358.12	204.971
1358.61	-15.6415	1358.61	36.404	1358.61	81.2169	1358.61	126.665	1358.61	169.587	1358.61	204.62
1359.09	-15.946	1359.09	36.1255	1359.09	80.8843	1359.09	126.266	1359.09	169.216	1359.09	204.262
1359.57	-16.2701	1359.57	35.8281	1359.57	80.5319	1359.57	125.846	1359.57	168.826	1359.57	203.9
1360.05	-16.6125	1360.05	35.5126	1360.05	80.1605	1360.05	125.404	1360.05	168.419	1360.05	203.531
1360.53	-16.9704	1360.53	35.1806	1360.53	79.7715	1360.53	124.941	1360.53	167.994	1360.53	203.149
1361.02	-17.3431	1361.02	34.8319	1361.02	79.3641	1361.02	124.454	1361.02	167.549	1361.02	202.744
1361.5	-17.7341	1361.5	34.464	1361.5	78.935	1361.5	123.94	1361.5	167.081	1361.5	202.314
1361.98	-18.1497	1361.98	34.0729	1361.98	78.4799	1361.98	123.395	1361.98	166.585	1361.98	201.859
1362.46	-18.5945	1362.46	33.6574	1362.46	77.9976	1362.46	122.819	1362.46	166.062	1362.46	201.388
[truncated: 5,471 more rows]

## Sheet: Fig 2d
1 min		30 min		60 min		90 min		120 min		HKUST-1 powder
Wavenumber (cm-1)	Intensity	Wavenumber (cm-1)	Intensity	Wavenumber (cm-1)	Intensity	Wavenumber (cm-1)	Intensity	Wavenumber (cm-1)	Intensity	Wavenumber (cm-1)	Intensity
1868.58	1433.33	1868.58	2183.98	1868.58	4127.75	1868.58	3087.91	1868.58	3277.55	1868.58	2963.07
1867.02	1463.36	1867.02	2225.07	1867.02	4126.17	1867.02	3181.15	1867.02	3367.63	1867.02	2906.18
1865.46	1488.33	1865.46	2169.3	1865.46	4133.2	1865.46	3144.14	1865.46	3333.73	1865.46	2864.48
1863.91	1511.71	1863.91	2252.56	1863.91	4095.99	1863.91	3197.18	1863.91	3429.38	1863.91	2887.57
1862.35	1538.24	1862.35	2234.71	1862.35	4114.07	1862.35	3112.8	1862.35	3433.4	1862.35	2893.28
1860.79	1465.28	1860.79	2201.08	1860.79	4095.83	1860.79	3140.56	1860.79	3276.35	1860.79	2831.08
1859.23	1501.28	1859.23	2221.13	1859.23	4060.24	1859.23	3119.37	1859.23	3310.39	1859.23	2814.7
1857.67	1500.96	1857.67	2258.54	1857.67	4076.74	1857.67	3104.51	1857.67	3311.26	1857.67	2911.96
1856.12	1461.19	1856.12	2278.58	1856.12	4176.86	1856.12	3182.75	1856.12	3294.78	1856.12	2815.08
1854.56	1512.94	1854.56	2256.01	1854.56	4112.88	1854.56	3085.84	1854.56	3374.55	1854.56	2894.95
1853	1443.22	1853	2253.95	1853	4036.29	1853	3037.87	1853	3263.42	1853	2873.83
1851.44	1491.8	1851.44	2221.94	1851.44	4060.67	1851.44	3117.65	1851.44	3311.61	1851.44	2862.18
1849.88	1488.33	1849.88	2197.82	1849.88	4135.49	1849.88	3115.41	1849.88	3403.93	1849.88	2724.41
1848.32	1428.12	1848.32	2217.84	1848.32	4117.27	1848.32	3001.26	1848.32	3321.25	1848.32	2849.94
1846.75	1430.97	1846.75	2234.71	1846.75	4048.64	1846.75	3073.12	1846.75	3289.02	1846.75	2820.96
1845.19	1435.39	1845.19	2146	1845.19	4069.84	1845.19	3058.29	1845.19	3267.84	1845.19	2792.01
1843.63	1507.55	1843.63	2175.48	1843.63	4031.17	1843.63	3098.6	1843.63	3375.85	1843.63	2789.84
1842.07	1474.16	1842.07	2175.02	1842.07	4033.47	1842.07	3063.29	1842.07	3252.29	1842.07	2713.65
1840.51	1436.06	1840.51	2160.38	1840.51	4075.13	1840.51	3098.86	1840.51	3268.92	1840.51	2862.67
1838.95	1449.92	1838.95	2246.51	1838.95	3973.51	1838.95	3011.62	1838.95	3359.54	1838.95	2880.95
1837.38	1471.65	1837.38	2261.78	1837.38	4045.07	1837.38	3055.05	1837.38	3349.38	1837.38	2869.32
1835.82	1515.4	1835.82	2240.84	1835.82	4093	1835.82	3120.5	1835.82	3386.44	1835.82	2854.55
1834.26	1471.03	1834.26	2235.65	1834.26	4109.44	1834.26	3184.34	1834.26	3347.96	1834.26	2820.91
1832.69	1431.39	1832.69	2175.4	1832.69	4044.07	1832.69	3147.49	1832.69	3265.46	1832.69	2804.58
1831.13	1412.22	1831.13	2206.39	1831.13	4030.64	1831.13	3085.49	1831.13	3311.95	1831.13	2826.01
1829.56	1470.09	1829.56	2191.78	1829.56	4051.8	1829.56	3072.26	1829.56	3363.13	1829.56	2778.24
1828	1441.49	1828	2251.05	1828	4058.8	1828	3132.91	1828	3390.72	1828	2785.51
1826.43	1469.47	1826.43	2168.84	1826.43	4067.37	1826.43	3086.67	1826.43	3349.14	1826.43	2857.22
1824.87	1475.44	1824.87	2184.1	1824.87	3989.52	1824.87	3197.58	1824.87	3273.01	1824.87	2867.61
1823.3	1448.43	1823.3	2172.64	1823.3	3998.1	1823.3	3097.94	1823.3	3253.46	1823.3	2771.18
1821.73	1462.26	1821.73	2176.89	1821.73	4038.09	1821.73	3112.99	1821.73	3301.46	1821.73	2761.17
1820.17	1444.67	1820.17	2229.82	1820.17	4046.65	1820.17	3098.19	1820.17	3374.57	1820.17	2834.39
1818.6	1447.51	1818.6	2193.24	1818.6	3993.99	1818.6	3226.28	1818.6	3364.43	1818.6	2852.62
1817.03	1445.63	1817.03	2222.6	1817.03	4117.14	1817.03	3172.23	1817.03	3421.8	1817.03	2900.68
1815.47	1487.7	1815.47	2215.85	1815.47	3989.16	1815.47	3168.42	1815.47	3405.38	1815.47	2824.74
1813.9	1427.76	1813.9	2143.21	1813.9	3953.8	1813.9	3061.06	1813.9	3313.66	1813.9	2817.87
1812.33	1485.5	1812.33	2167.85	1812.33	3962.37	1812.33	3154.53	1812.33	3352.17	1812.33	2867.47
1810.76	1540.07	1810.76	2142.3	1810.76	3956.83	1810.76	3066.03	1810.76	3282.46	1810.76	2840.2
1809.19	1469.19	1809.19	2185.75	1809.19	3957.56	1809.19	3140.65	1809.19	3291.17	1809.19	2891.34
1807.62	1484.55	1807.62	2191.56	1807.62	4108.78	1807.62	3135.28	1807.62	3342.21	1807.62	2834.29
1806.05	1409.01	1806.05	2213.04	1806.05	3960.59	1806.05	3079.76	1806.05	3330.53	1806.05	2814.88
1804.48	1452.59	1804.48	2203.17	1804.48	4078.84	1804.48	3112.01	1804.48	3301.62	1804.48	2782.95
1802.91	1532.18	1802.91	2240.3	1802.91	3936.98	1802.91	3087.86	1802.91	3349.49	1802.91	2815.26
1801.34	1461.37	1801.34	2117.65	1801.34	3995.66	1801.34	3037.08	1801.34	3312.75	1801.34	2897.68
1799.77	1456.36	1799.77	2187.68	1799.77	3976.03	1799.77	3127.26	1799.77	3315.18	1799.77	2793.71
1798.2	1476.41	1798.2	2215.39	1798.2	3892.21	1798.2	2971.6	1798.2	3286.3	1798.2	2796.25
1796.63	1441.66	1796.63	2222.75	1796.63	3949.3	1796.63	3074.29	1796.63	3240.21	1796.63	2801.92
1795.06	1482.04	1795.06	2181.59	1795.06	3973.5	1795.06	3083.02	1795.06	3286.47	1795.06	2818.54
1793.48	1426.97	1793.48	2124.8	1793.48	3935.11	1793.48	3096.45	1793.48	3326.46	1793.48	2847.67
1791.91	1448.56	1791.91	2136.87	1791.91	4012.49	1791.91	3034.79	1791.91	3225.64	1791.91	2856.46
1790.34	1401.34	1790.34	2148.93	1790.34	3866.19	1790.34	3026.33	1790.34	3285.95	1790.34	2799.55
1788.77	1421.37	1788.77	2192.25	1788.77	3826.28	1788.77	3077.29	1788.77	3286.82	1788.77	2797.39
1787.19	1400.74	1787.19	2185.54	1787.19	3888.01	1787.19	3081.33	1787.19	3236.1	1787.19	2821.81
1785.62	1425.46	1785.62	2158.5	1785.62	3926.26	1785.62	3154.14	1785.62	3358.89	1785.62	2829.03
1784.04	1475.16	1784.04	2159.61	1784.04	3892.61	1784.04	3103.46	1784.04	3303.48	1784.04	2756.55
1782.47	1463.91	1782.47	2149.78	1782.47	3896.47	1782.47	3040.31	1782.47	3309.03	1782.47	2868.45
1780.89	1524.52	1780.89	2119.65	1780.89	3881.59	1780.89	3091.21	1780.89	3309.9	1780.89	2705.4
1779.32	1446.11	1779.32	2114.51	1779.32	3877.65	1779.32	3109.3	1779.32	3262.34	1779.32	2754.8
1777.74	1467.67	1777.74	2131.24	1777.74	3976.75	1777.74	3085.22	1777.74	3310.06	1777.74	2846.34
1776.17	1433.01	1776.17	2166.69	1776.17	3957.18	1776.17	3136.08	1776.17	3296.87	1776.17	2772.37
1774.59	1449.88	1774.59	2124.09	1774.59	3970.39	1774.59	3105.77	1774.59	3333.63	1774.59	2782.7
1773.02	1441.77	1773.02	2148.61	1773.02	3897.77	1773.02	3151.92	1773.02	3346.96	1773.02	2775.87
1771.44	1474.22	1771.44	2171.56	1771.44	3945.3	1771.44	3124.73	1771.44	3216.77	1771.44	2803.37
1769.86	1453.64	1769.86	2147.7	1769.86	3875.84	1769.86	3061.68	1769.86	3273.8	1769.86	2833.97
1768.28	1496.99	1768.28	2206.5	1768.28	3865.67	1768.28	3051.68	1768.28	3266.87	1768.28	2666.51
1766.71	1477.96	1766.71	2185.77	1766.71	3935	1766.71	3032.32	1766.71	3305.15	1766.71	2770.4
1765.13	1488.56	1765.13	2179.07	1765.13	3842.21	1765.13	3017.65	1765.13	3310.69	1765.13	2765.14
1763.55	1443.06	1763.55	2113.16	1763.55	3903.73	1763.55	3099.61	1763.55	3264.8	1763.55	2759.88
1761.97	1445.87	1761.97	2143.87	1761.97	3912.25	1761.97	3025.72	1761.97	3273.45	1761.97	2804.48
1760.39	1440.89	1760.39	2059.3	1760.39	4011.12	1760.39	3174.62	1760.39	3374.01	1760.39	2838.16
1758.81	1393.86	1758.81	2183.45	1758.81	3890.35	1758.81	3225.34	1758.81	3326.57	1758.81	2720.75
1757.23	1437.16	1757.23	2187.66	1757.23	3908.21	1757.23	3111	1757.23	3335.21	1757.23	2900.79
1755.65	1446.2	1755.65	2110.92	1755.65	3846.67	1755.65	3127.46	1755.65	3275.35	1755.65	2848.81
1754.07	1447.45	1754.07	2160.28	1754.07	3931.46	1754.07	3162.6	1754.07	3285.55	1754.07	2712.8
1752.49	1440.92	1752.49	2162.93	1752.49	3941.52	1752.49	3090.35	1752.49	3256.85	1752.49	2821.15
1750.91	1451.5	1750.91	2195.14	1750.91	3848.89	1750.91	3050.8	1750.91	3327.72	1750.91	2814.33
1749.33	1454.31	1749.33	2116.91	1749.33	3925.85	1749.33	3155.92	1749.33	3356.57	1749.33	2869.73
1747.75	1363.8	1747.75	2153.78	1747.75	4005.88	1747.75	3169.25	1747.75	3352.75	1747.75	2830.24
1746.16	1480.12	1746.16	2273.04	1746.16	3921.08	1746.16	3072.18	1746.16	3263.42	1746.16	2854.52
1744.58	1464.26	1744.58	2151.32	1744.58	3979.31	1744.58	3085.52	1744.58	3244.07	1744.58	2790.18
1743	1383.14	1743	2171.06	1743	4011.11	1743	3114.4	1743	3277.58	1743	2811.35
1741.41	1424.8	1741.41	2145.74	1741.41	3892.17	1741.41	3067.12	1741.41	3354.57	1741.41	2748.6
1739.83	1472.65	1739.83	2193.45	1739.83	3937.95	1739.83	3057.15	1739.83	3372.5	1739.83	2720.06
1738.25	1388.47	1738.25	2250.45	1738.25	3847.04	1738.25	3099.99	1738.25	3306.56	1738.25	2789.37
1736.66	1425.45	1736.66	2149.04	1736.66	3861.75	1736.66	3083.81	1736.66	3321.38	1736.66	2791.89
1735.08	1442.22	1735.08	2150.14	1735.08	3938.55	1735.08	3132.83	1735.08	3297.39	1735.08	2792.85
1733.49	1476.06	1733.49	2121.74	1733.49	4015.32	1733.49	3094.92	1733.49	3327.74	1733.49	2813.99
1731.91	1477.3	1731.91	2155.43	1731.91	3905.85	1731.91	3136.16	1731.91	3337.89	1731.91	2791.67
1730.32	1410.28	1730.32	2181.35	1730.32	3970.18	1730.32	3160.32	1730.32	3344.94	1730.32	2815.9
1728.74	1462.72	1728.74	2235.18	1728.74	3987.95	1728.74	3162.75	1728.74	3272.88	1728.74	2860.28
1727.15	1499.62	1727.15	2174.22	1727.15	3929.73	1727.15	3070.59	1727.15	3227.22	1727.15	2777.48
1725.56	1486.9	1725.56	2167.56	1725.56	3821.91	1725.56	3114.9	1725.56	3325.76	1725.56	2721.08
1723.98	1416.83	1723.98	2167.1	1723.98	3878.46	1723.98	3094.09	1723.98	3368.46	1723.98	2827.46
1722.39	1444.43	1722.39	2154.24	1722.39	3973.73	1722.39	3113.58	1722.39	3304.21	1722.39	2789.67
1720.8	1495.26	1720.8	2156.89	1720.8	3841.18	1720.8	3188.84	1720.8	3283.36	1720.8	2782.88
1719.21	1467.05	1719.21	2125.45	1719.21	3964.3	1719.21	3191.27	1719.21	3273.37	1719.21	2749.76
1717.62	1494.62	1717.62	2196.24	1717.62	3909.25	1717.62	3110.05	1717.62	3263.39	1717.62	2797.19
1716.04	1460.24	1716.04	2177.19	1716.04	3909.97	1716.04	3126.43	1716.04	3326.18	1716.04	2864.73
1714.45	1421.22	1714.45	2198.41	1714.45	3957.13	1714.45	3175.3	1714.45	3289.87	1714.45	2864.12
1712.86	1448.78	1712.86	2216.52	1712.86	3900.57	1712.86	3134.39	1712.86	3391.33	1712.86	2824.82
1711.27	1459.31	1711.27	2178.9	1711.27	3842.49	1711.27	3149.2	1711.27	3307.05	1711.27	2827.31
1709.68	1423.41	1709.68	2122.74	1709.68	3985.56	1709.68	3058.79	1709.68	3258.38	1709.68	2836
1708.09	1421.57	1708.09	2162.51	1708.09	3912.01	1708.09	3104.55	1708.09	3214.38	1708.09	2836.94
1706.5	1492.41	1706.5	2137.31	1706.5	3804.47	1706.5	3085.33	1706.5	3312.68	1706.5	2791.49
1704.91	1461.16	1704.91	2119.85	1704.91	3826.86	1704.91	3154.26	1704.91	3367.64	1704.91	2789.36
1703.31	1471.68	1703.31	2161.14	1703.31	3860.06	1703.31	3108.76	1703.31	3337.55	1703.31	2770.21
1701.72	1472.91	1701.72	2149.86	1701.72	3805.14	1701.72	3214.74	1701.72	3276.57	1701.72	2761.9
1700.13	1426.24	1700.13	2163.31	1700.13	3881.6	1700.13	3195.52	1700.13	3297.5	1700.13	2838.57
1698.54	1449.11	1698.54	2125.78	1698.54	3883.87	1698.54	3174.76	1698.54	3397.22	1698.54	2828.7
1696.95	1454.98	1696.95	2221.09	1696.95	3895.4	1696.95	3147.83	1696.95	3327	1696.95	2786.4
1695.35	1496.37	1695.35	2158.85	1695.35	3862.14	1695.35	3235.18	1695.35	3398.87	1695.35	2849.12
1693.76	1494.51	1693.76	2152.21	1693.76	3878.31	1693.76	3166.56	1693.76	3316.32	1693.76	2853.15
1692.17	1492.65	1692.17	2215.04	1692.17	3806.48	1692.17	3227.64	1692.17	3283.2	1692.17	2851
1690.57	1503.13	1690.57	2180.62	1690.57	3864.32	1690.57	3225.41	1690.57	3393.62	1690.57	2817.99
1688.98	1462.7	1688.98	2206.39	1688.98	3787.89	1688.98	3164.55	1688.98	3419.13	1688.98	2835.9
1687.38	1451.59	1687.38	2176.61	1687.38	3873.47	1687.38	3285.74	1687.38	3361.33	1687.38	2765.89
1685.79	1485.21	1685.79	2223.96	1685.79	3810.96	1685.79	3232.61	1685.79	3394.55	1685.79	2834.7
1684.19	1491.06	1684.19	2201.9	1684.19	3862.58	1684.19	3299.77	1684.19	3336.77	1684.19	2897.32
1682.6	1466.08	1682.6	2139.77	1682.6	3807.8	1682.6	3237.4	1682.6	3396.19	1682.6	2867.41
1681	1451.9	1681	2171.68	1681	3933.38	1681	3165.82	1681	3373.89	1681	2939.25
1679.4	1503.98	1679.4	2209.75	1679.4	3954.12	1679.4	3228.32	1679.4	3402.45	1679.4	2872.36
1677.81	1466.69	1677.81	2233.93	1677.81	3948.66	1677.81	3355.51	1677.81	3333.94	1677.81	2914.89
1676.21	1487.94	1676.21	2184.16	1676.21	3818.43	1676.21	3277.78	1676.21	3444.14	1676.21	2889.63
1674.61	1492.25	1674.61	2265.32	1674.61	3905.4	1674.61	3163.13	1674.61	3411.07	1674.61	2932.13
1673.02	1470.37	1673.02	2169.38	1673.02	3844.53	1673.02	3219.43	1673.02	3450.37	1673.02	2917.65
1671.42	1470.06	1671.42	2202.78	1671.42	3939.15	1671.42	3381.91	1671.42	3489.66	1671.42	2967.83
1669.82	1502.07	1669.82	2196.16	1669.82	3959.86	1669.82	3395.04	1669.82	3525.86	1669.82	3045.69
1668.22	1515.6	1668.22	2248.01	1668.22	3954.4	1668.22	3412.79	1668.22	3492.8	1668.22	2929.64
1666.62	1526.04	1666.62	2235.22	1666.62	3904.34	1666.62	3401.29	1666.62	3464.37	1666.62	2929.02
1665.02	1511.88	1665.02	2256.28	1665.02	3888.13	1665.02	3377.5	1665.02	3474.4	1665.02	2902.25
1663.42	1553.07	1663.42	2297.32	1663.42	3962.65	1663.42	3338.34	1663.42	3501.34	1663.42	2981.6
1661.82	1515.85	1661.82	2310.67	1661.82	3820.37	1661.82	3360.69	1661.82	3559.01	1661.82	2993.26
1660.22	1549.34	1660.22	2241.01	1660.22	3845.69	1660.22	3415.31	1660.22	3598.22	1660.22	3041.81
1658.62	1558.23	1658.62	2334.28	1658.62	3912.48	1658.62	3497.57	1658.62	3589.77	1658.62	3018.11
1657.02	1579.41	1657.02	2341.46	1657.02	3897.83	1657.02	3558.28	1657.02	3633.57	1657.02	3131.17
1655.42	1539.14	1655.42	2403.94	1655.42	3975.34	1655.42	3489.94	1655.42	3642.01	1655.42	3022.98
1653.82	1566.45	1653.82	2354.29	1653.82	3982.17	1653.82	3476.91	1653.82	3607.45	1653.82	3134.44
1652.21	1619.86	1652.21	2327.69	1652.21	3959.83	1652.21	3486.92	1652.21	3784.79	1652.21	3149.13
1650.61	1621.05	1650.61	2388.59	1650.61	4000.44	1650.61	3506.14	1650.61	3807.01	1650.61	3143.86
1649.01	1613.03	1649.01	2438.73	1649.01	3996.52	1649.01	3677.29	1649.01	3820.02	1649.01	3195.37
1647.41	1684.81	1647.41	2427.47	1647.41	4000.27	1647.41	3659.62	1647.41	3856.03	1647.41	3162.47
1645.8	1644.56	1645.8	2430.03	1645.8	4017.83	1645.8	3658.85	1645.8	3803.05	1645.8	3209.35
1644.2	1665.69	1644.2	2470.92	1644.2	4082.93	1644.2	3731.69	1644.2	3811.45	1644.2	3217.87
1642.59	1706.74	1642.59	2473.46	1642.59	4085.13	1642.59	3712.5	1642.59	3832.11	1642.59	3300
1640.99	1718.64	1640.99	2448.41	1640.99	4134.85	1640.99	3769.97	1640.99	3946.28	1640.99	3316.16
1639.38	1647.76	1639.38	2507.67	1639.38	4094.12	1639.38	3753.84	1639.38	3986.82	1639.38	3298.59
1637.78	1699.52	1637.78	2546.98	1637.78	4125.43	1637.78	3696.34	1637.78	3998.23	1637.78	3216.67
1636.17	1778.83	1636.17	2540.31	1636.17	4106.17	1636.17	3807.4	1636.17	4011.17	1636.17	3314.04
1634.57	1740.15	1634.57	2582.66	1634.57	4099.17	1634.57	3786.67	1634.57	3962.83	1634.57	3481.84
1632.96	1810.23	1632.96	2536.16	1632.96	4092.17	1632.96	3814.97	1632.96	4035.5	1632.96	3439.75
1631.36	1794.54	1631.36	2606.06	1631.36	4206.14	1631.36	3985.65	1631.36	4000.96	1631.36	3423.71
1629.75	1838.55	1629.75	2634.59	1629.75	4197.59	1629.75	4096.55	1629.75	4081.24	1629.75	3409.2
1628.14	1873.36	1628.14	2614.13	1628.14	4179.86	1628.14	4045.17	1628.14	4173.74	1628.14	3455.92
1626.53	1892.85	1626.53	2670.19	1626.53	4194.27	1626.53	4056.55	1626.53	4105.52	1626.53	3450.59
1624.93	1941.41	1624.93	2684.92	1624.93	4294.35	1624.93	4023.56	1624.93	4263.75	1624.93	3596.73
1623.32	1967	1623.32	2831.19	1623.32	4293.44	1623.32	4186.37	1623.32	4218.49	1623.32	3573.02
1621.71	2013.98	1621.71	2760.24	1621.71	4289.46	1621.71	4254.29	1621.71	4309.34	1621.71	3573.79
1620.1	1953.93	1620.1	2738.25	1620.1	4446.03	1620.1	4198.35	1620.1	4305.37	1620.1	3643.36
1618.49	2057.45	1618.49	2869.13	1618.49	4438.97	1618.49	4186.75	1618.49	4341.14	1618.49	3677.74
1616.88	2076.88	1616.88	2946.45	1616.88	4570.98	1616.88	4250.05	1616.88	4363.14	1616.88	3780.88
1615.27	2194.09	1615.27	2939.72	1615.27	4634.18	1615.27	4298.04	1615.27	4409.57	1615.27	3711.31
1613.66	2196.68	1613.66	2943.67	1613.66	4680.55	1613.66	4420.86	1613.66	4468.21	1613.66	3846.48
1612.05	2202.32	1612.05	3022.46	1612.05	4664.28	1612.05	4433.66	1612.05	4485.59	1612.05	3888.42
1610.44	2276.67	1610.44	3052.36	1610.44	4756.43	1610.44	4530.44	1610.44	4635.8	1610.44	3941.04
1608.83	2344.88	1608.83	3150.94	1608.83	4677.56	1608.83	4518.79	1608.83	4689.77	1608.83	3943.25
1607.21	2271.12	1607.21	3086.16	1607.21	4804.77	1607.21	4644.51	1607.21	4667.4	1607.21	3934.78
1605.6	2314.89	1605.6	3148.07	1605.6	4811.38	1605.6	4686.25	1605.6	4738.13	1605.6	4075.86
1603.99	2376.95	1603.99	3237.41	1603.99	4824.08	1603.99	4711.18	1603.99	4805.77	1603.99	4055.16
1602.38	2373.39	1602.38	3210.79	1602.38	4848.98	1602.38	4678.15	1602.38	4754.41	1602.38	4026.84
1600.76	2289.01	1600.76	3144.53	1600.76	4672.58	1600.76	4594.8	1600.76	4866.25	1600.76	3968.03
1599.15	2294.62	1599.15	3186.55	1599.15	4601.45	1599.15	4564.85	1599.15	4642.61	1599.15	3912.3
1597.54	2281.94	1597.54	3204.17	1597.54	4565.4	1597.54	4630.95	1597.54	4786.43	1597.54	3912.99
1595.92	2371.37	1595.92	3173	1595.92	4663.49	1595.92	4604.06	1595.92	4805.23	1595.92	3904.53
1594.31	2302.3	1594.31	3192.14	1594.31	4621.36	1594.31	4700.59	1594.31	4784.39	1594.31	3989.03
1592.69	2339.89	1592.69	3185.36	1592.69	4611.23	1592.69	4637.13	1592.69	4851.93	1592.69	3956.19
1591.08	2389.65	1591.08	3123.76	1591.08	4598.07	1591.08	4593.5	1591.08	4683.36	1591.08	3865.48
1589.46	2363.26	1589.46	3176.39	1589.46	4508.77	1589.46	4606.22	1589.46	4709.77	1589.46	3924.04
1587.85	2393.2	1587.85	3203.11	1587.85	4614.37	1587.85	4626.55	1587.85	4795.54	1587.85	4023.68
1586.23	2389.65	1586.23	3185.69	1586.23	4627.09	1586.23	4770.16	1586.23	4773.21	1586.23	3937.59
1584.61	2428.7	1584.61	3163.71	1584.61	4539.36	1584.61	4556.1	1584.61	4755.45	1584.61	3906.32
1583	2320.16	1583	3161.51	1583	4536.87	1583	4407.55	1583	4670.76	1583	3806.59
1581.38	2255.78	1581.38	3127.37	1581.38	4519.17	1581.38	4555.68	1581.38	4703.22	1581.38	3863.58
1579.76	2384.57	1579.76	3100.85	1579.76	4411.75	1579.76	4411.75	1579.76	4506.04	1579.76	3783.68
1578.14	2361.25	1578.14	3101.71	1578.14	4465.55	1578.14	4562.86	1578.14	4679.93	1578.14	3728.13
1576.53	2389.63	1576.53	3196.81	1576.53	4431.15	1576.53	4583.16	1576.53	4698.69	1576.53	3899.11
1574.91	2297.93	1574.91	3056.31	1574.91	4422.61	1574.91	4535.07	1574.91	4756.96	1574.91	3851.16
1573.29	2374.93	1573.29	3049.58	1573.29	4412.55	1573.29	4564.49	1573.29	4716.44	1573.29	3841.22
1571.67	2339.49	1571.67	3079.31	1571.67	4396.41	1571.67	4508.83	1571.67	4683.53	1571.67	3835.85
1570.05	2258.49	1570.05	3084.73	1570.05	4369.65	1570.05	4638.49	1570.05	4679.49	1570.05	3856.29
1568.43	2244.34	1568.43	3046.11	1568.43	4435.53	1568.43	4588.9	1568.43	4692.16	1568.43	3910.13
1566.81	2243.86	1566.81	3034.83	1566.81	4228.12	1566.81	4521.12	1566.81	4665.35	1566.81	3894.12
1565.19	2220.61	1565.19	2978.02	1565.19	4495.87	1565.19	4662.83	1565.19	4684.08	1565.19	3759.71
1563.57	2239.87	1563.57	2992.56	1563.57	4476.7	1563.57	4535.88	1563.57	4640.59	1563.57	3895.49
1561.95	2218.15	1561.95	2970.68	1561.95	4436.3	1561.95	4568.29	1561.95	4647.19	1561.95	3885.55
1560.32	2252.56	1560.32	3006.45	1560.32	4394.39	1560.32	4526.36	1560.32	4728.11	1560.32	3866.52
1558.7	2185.35	1558.7	2919.36	1558.7	4501.13	1558.7	4587.57	1558.7	4687.67	1558.7	3858.11
1557.08	2184.89	1557.08	2903.58	1557.08	4457.71	1557.08	4571.43	1557.08	4729.12	1557.08	3917.94
1555.46	2196.55	1555.46	2983.3	1555.46	4471.92	1555.46	4521.94	1555.46	4762.97	1555.46	3789.76
1553.83	2120.3	1553.83	2993.27	1553.83	4519.46	1553.83	4604.33	1553.83	4649.8	1553.83	3835.94
1552.21	2118.33	1552.21	2877.47	1552.21	4538.19	1552.21	4532.13	1552.21	4644.26	1552.21	3788.14
1550.59	2178.47	1550.59	2996.54	1550.59	4576.61	1550.59	4497.84	1550.59	4588.73	1550.59	3799.45
1548.96	2126.51	1548.96	2908.05	1548.96	4593.81	1548.96	4595.32	1548.96	4704.37	1548.96	3947.07
1547.34	2118.48	1547.34	2925.6	1547.34	4509.54	1547.34	4541.34	1547.34	4639.77	1547.34	3905.34
1545.71	2027.19	1545.71	2870.47	1545.71	4464.67	1545.71	4560.05	1545.71	4646.35	1545.71	3874.23
1544.09	2093.36	1544.09	2907.7	1544.09	4374.41	1544.09	4506.1	1544.09	4510.64	1544.09	3877.94
1542.46	2036.92	1542.46	2795.09	1542.46	4509.67	1542.46	4580.8	1542.46	4558.1	1542.46	3795.39
1540.84	2083.39	1540.84	2838.37	1540.84	4492.06	1540.84	4526.86	1540.84	4656.98	1540.84	3790.04
1539.21	2132.86	1539.21	2809.02	1539.21	4338.32	1539.21	4592.45	1539.21	4510.77	1539.21	3855.78
1537.58	2061.32	1537.58	2859.84	1537.58	4323.78	1537.58	4537.02	1537.58	4532.49	1537.58	3832.27
1535.96	2057.86	1535.96	2844.11	1535.96	4306.23	1535.96	4523.96	1535.96	4516.4	1535.96	3810.29
1534.33	2019.62	1534.33	2778.49	1534.33	4430.78	1534.33	4417.17	1534.33	4610.67	1534.33	3773.19
1532.7	1998.03	1532.7	2830.8	1532.7	4265.09	1532.7	4447.96	1532.7	4503.88	1532.7	3789.01
1531.07	2011.2	1531.07	2762.19	1531.07	4320.08	1531.07	4457.59	1531.07	4626.83	1531.07	3795.75
1529.45	1960.92	1529.45	2763.11	1529.45	4314.63	1529.45	4394.69	1529.45	4539.72	1529.45	3763.21
1527.82	1951.44	1527.82	2806.32	1527.82	4300.11	1527.82	4392.24	1527.82	4466.25	1527.82	3872.66
1526.19	1940.45	1526.19	2781.56	1526.19	4312.78	1526.19	4424.52	1526.19	4504.56	1526.19	3879.39
1524.56	1906.82	1524.56	2771.91	1524.56	4192.58	1524.56	4431.12	1524.56	4452.26	1524.56	3812.12
1522.93	1969.8	1522.93	2763.76	1522.93	4252.06	1522.93	4434.7	1522.93	4377.34	1522.93	3835.46
1521.3	1833.56	1521.3	2739.03	1521.3	4183.24	1521.3	4374.9	1521.3	4368.86	1521.3	3840.67
1519.67	1985.56	1519.67	2732.4	1519.67	4150.66	1519.67	4399.61	1519.67	4346.8	1519.67	3696.52
1518.04	1932.34	1518.04	2672.99	1518.04	4154.29	1518.04	4356.43	1518.04	4261.4	1518.04	3692.71
1516.41	1915.33	1516.41	2695.04	1516.41	4192.62	1516.41	4337.4	1516.41	4328.35	1516.41	3685.88
1514.77	1889.29	1514.77	2677.87	1514.77	4128.39	1514.77	4176.64	1514.77	4423.92	1514.77	3724.29
1513.14	1824.06	1513.14	2653.18	1513.14	4103.38	1513.14	4263.18	1513.14	4202.88	1513.14	3651.14
1511.51	1883.96	1511.51	2684.26	1511.51	4067.84	1511.51	4122.1	1511.51	4351.19	1511.51	3682
1509.88	1818.76	1509.88	2653.55	1509.88	4005.18	1509.88	4175.46	1509.88	4294.5	1509.88	3572.72
1508.24	1878.63	1508.24	2583.68	1508.24	4048.01	1508.24	4164.02	1508.24	4249.89	1508.24	3594.55
1506.61	1839.06	1506.61	2542.46	1506.61	4060.7	1506.61	4096.85	1506.61	4119.44	1506.61	3512.45
1504.98	1816.08	1504.98	2608.17	1504.98	4016.16	1504.98	4133.62	1504.98	4111.03	1504.98	3528.26
1503.34	1814.19	1503.34	2559.43	1503.34	4058.96	1503.34	4000.24	1503.34	4122.19	1503.34	3562.13
1501.71	1797.24	1501.71	2536.3	1501.71	3898.53	1501.71	4064.11	1501.71	4047.55	1501.71	3442.45
1500.07	1735.15	1500.07	2486.1	1500.07	3948.86	1500.07	4025.61	1500.07	4036.15	1500.07	3438.7
1498.44	1781.42	1498.44	2523.18	1498.44	3967.57	1498.44	4006.69	1498.44	4030.77	1498.44	3451.5
1496.8	1732.9	1496.8	2536.18	1496.8	3938.14	1496.8	4017.87	1496.8	4085.56	1496.8	3522.97
1495.17	1804.72	1495.17	2538.64	1495.17	3922.26	1495.17	4000.46	1495.17	4035.05	1495.17	3367.31
1493.53	1786.29	1493.53	2505.01	1493.53	3983.06	1493.53	3879.31	1493.53	3999.6	1493.53	3390.64
1491.9	1773.88	1491.9	2499.97	1491.9	4019.79	1491.9	3911.55	1491.9	3991.23	1491.9	3456.06
1490.26	1723.9	1490.26	2493.42	1490.26	3963.31	1490.26	3831.05	1490.26	3864.12	1490.26	3305.02
1488.62	1732.54	1488.62	2462.83	1488.62	3938.42	1488.62	3866.29	1488.62	3921.89	1488.62	3290.78
1486.98	1732.17	1486.98	2415.73	1486.98	3958.61	1486.98	3761.8	1486.98	3909.03	1486.98	3375.71
1485.35	1728.8	1485.35	2496.31	1485.35	3930.72	1485.35	3920.21	1485.35	3900.68	1485.35	3334.43
1483.71	1720.92	1483.71	2485.27	1483.71	3911.85	1483.71	3847.28	1483.71	3934.38	1483.71	3267.64
1482.07	1720.55	1482.07	2402.16	1482.07	3984.58	1482.07	3787.9	1482.07	3859.97	1482.07	3352.51
1480.43	1759.2	1480.43	2374.62	1480.43	3857.64	1480.43	3806.6	1480.43	3842.63	1480.43	3249.72
1478.79	1691.29	1478.79	2515.18	1478.79	3811.79	1478.79	3762.26	1478.79	3882.32	1478.79	3223.51
1477.15	1732.94	1477.15	2552.15	1477.15	3860.48	1477.15	3725.44	1477.15	3926.49	1477.15	3269.33
1475.51	1704.07	1475.51	2497.6	1475.51	3943.65	1475.51	3738.14	1475.51	3906.15	1475.51	3307.63
1473.87	1688.7	1473.87	2467.06	1473.87	3990.79	1473.87	3684.85	1473.87	3860.32	1473.87	3348.91
1472.23	1716.83	1472.23	2430.55	1472.23	3968.94	1472.23	3789.01	1472.23	3851.99	1472.23	3349.69
1470.59	1666.99	1470.59	2479.49	1470.59	4022.06	1470.59	3750.72	1470.59	3936.61	1470.59	3342.97
1468.95	1750.56	1468.95	2606.35	1468.95	4048.17	1468.95	3760.4	1468.95	3976.23	1468.95	3336.25
1467.31	1760.67	1467.31	2545.86	1467.31	4107.23	1467.31	3846.5	1467.31	3993.35	1467.31	3353.52
1465.67	1752.8	1465.67	2510.85	1465.67	4164.78	1465.67	3853.17	1465.67	3911.59	1465.67	3400.73
1464.02	1749.43	1464.02	2490.84	1464.02	4238.77	1464.02	3885.29	1464.02	3877.8	1464.02	3420.97
1462.38	1741.56	1462.38	2563.68	1462.38	4284.28	1462.38	3824.55	1462.38	3950.34	1462.38	3466.66
1460.74	1772.63	1460.74	2578.1	1460.74	4224.97	1460.74	3913.56	1460.74	3927.03	1460.74	3542.26
1459.09	1776.74	1459.09	2513.18	1459.09	4207.59	1459.09	3866.31	1459.09	3905.23	1459.09	3445.7
1457.45	1707.52	1457.45	2511.14	1457.45	4161.79	1457.45	3756.23	1457.45	3886.43	1457.45	3406.05
1455.8	1675.73	1455.8	2473.19	1455.8	4036.71	1455.8	3798.81	1455.8	3807.79	1455.8	3332
1454.16	1711.27	1454.16	2492.11	1454.16	4107.64	1454.16	3844.37	1454.16	3823.42	1454.16	3346.24
1452.52	1781.19	1452.52	2546.9	1452.52	4118.72	1452.52	3771.75	1452.52	3927.29	1452.52	3381.42
1450.87	1752.39	1450.87	2485.05	1450.87	4138.76	1450.87	3769.44	1450.87	3929.43	1450.87	3322.37
1449.22	1756.5	1449.22	2424.72	1449.22	4166.27	1449.22	3870.28	1449.22	3819.46	1449.22	3276.81
1447.58	1754.63	1447.58	2587.1	1447.58	3947.17	1447.58	3881.4	1447.58	3797.71	1447.58	3267.14
1445.93	1755.74	1445.93	2538.73	1445.93	4070.34	1445.93	3698.27	1445.93	3822.29	1445.93	3245.51
1444.29	1685.15	1444.29	2459	1444.29	4087.39	1444.29	3836.41	1444.29	3933.51	1444.29	3298.59
1442.64	1677.32	1442.64	2480.88	1442.64	4047.67	1442.64	3735.51	1442.64	3874.41	1442.64	3318.79
1440.99	1668	1440.99	2444.5	1440.99	4012.45	1440.99	3751.13	1440.99	3888.51	1440.99	3179.2
1439.34	1670.62	1439.34	2449.95	1439.34	4016.06	1439.34	3668.2	1439.34	3865.27	1439.34	3242.71
1437.7	1732.95	1437.7	2503.15	1437.7	3836.08	1437.7	3622.63	1437.7	3759.96	1437.7	3168.87
1436.05	1643.04	1436.05	2453.37	1436.05	3847.19	1436.05	3648.71	1436.05	3821.82	1436.05	3171.17
1434.4	1700.87	1434.4	2518.48	1434.4	3879.18	1434.4	3728.49	1434.4	3718.05	1434.4	3209.28
1432.75	1675.15	1432.75	2420.98	1432.75	3860.44	1432.75	3663.54	1432.75	3697.85	1432.75	3181.73
1431.1	1680.75	1431.1	2407.04	1431.1	3858.12	1431.1	3647.84	1431.1	3704.51	1431.1	3170.61
1429.45	1668.46	1429.45	2422.92	1429.45	3720.11	1429.45	3696.25	1429.45	3763.35	1429.45	3183.34
1427.8	1660.64	1427.8	2473.08	1427.8	3880.3	1427.8	3635.83	1427.8	3726.76	1427.8	3173.71
1426.15	1705	1426.15	2450.19	1426.15	3782.59	1426.15	3584.37	1426.15	3722.97	1426.15	3137.25
1424.5	1721.02	1424.5	2469.03	1424.5	3869.69	1424.5	3619.35	1424.5	3772.83	1424.5	3139.56
1422.85	1690.85	1422.85	2428.27	1422.85	3822.67	1422.85	3640.92	1422.85	3704.98	1422.85	3182.08
1421.2	1681.55	1421.2	2487.32	1421.2	3873.97	1421.2	3689.28	1421.2	3798.01	1421.2	3202.24
1419.54	1672.25	1419.54	2479.34	1419.54	3966.94	1419.54	3663.17	1419.54	3673.59	1419.54	3141.99
1417.89	1695.71	1417.89	2422.23	1417.89	3961.62	1417.89	3574.54	1417.89	3765.1	1417.89	3086.22
1416.24	1695.34	1416.24	2421.71	1416.24	3919.09	1416.24	3667.54	1416.24	3731.54	1416.24	3146.58
1414.59	1689.02	1414.59	2403.32	1414.59	3863.18	1414.59	3690.55	1414.59	3705.44	1414.59	3070.01
1412.93	1660.39	1412.93	2498.02	1412.93	3820.68	1412.93	3651.07	1412.93	3759.68	1412.93	3186.88
1411.28	1677.88	1411.28	2439.47	1411.28	3802.01	1411.28	3635.41	1411.28	3659.21	1411.28	3178.75
1409.62	1677.52	1409.62	2386.89	1409.62	3759.54	1409.62	3639.08	1409.62	3633.13	1409.62	3143.86
1407.97	1708.38	1407.97	2622.78	1407.97	3798.87	1407.97	3610.04	1407.97	3665.06	1407.97	3122.36
1406.31	1719.9	1406.31	3848.59	1406.31	3753.45	1406.31	3530.48	1406.31	3603.32	1406.31	3127.63
1404.66	1704.66	1404.66	4714.21	1404.66	3727.38	1404.66	3557.95	1404.66	3617.4	1404.66	3071.96
1403	1771.16	1403	3050.5	1403	3732.51	1403	3612.16	1403	3613.64	1403	3063.87
1401.35	1717.3	1401.35	2541.78	1401.35	3596.52	1401.35	3562.35	1401.35	3581.66	1401.35	3130.05
1399.69	1709.5	1399.69	2461.02	1399.69	3675.94	1399.69	3683.37	1399.69	3674.45	1399.69	3138.29
1398.04	1726.95	1398.04	2457.52	1398.04	3688.51	1398.04	3605.35	1398.04	3703.36	1398.04	3085.64
1396.38	1716.18	1396.38	2454.02	1396.38	3715.91	1396.38	3527.37	1396.38	3620.9	1396.38	3079.03
1394.72	1760.34	1394.72	2368.88	1394.72	3600.82	1394.72	3594.88	1394.72	3529.58	1394.72	3161.48
1393.06	1731.76	1393.06	2395.08	1393.06	3788.5	1393.06	3522.88	1393.06	3653.46	1393.06	3076.21
1391.4	1768.47	1391.4	2455.39	1391.4	3692.73	1391.4	3597.78	1391.4	3657.12	1391.4	3053.29
1389.75	1726.56	1389.75	2481.56	1389.75	3724.56	1389.75	3521.35	1389.75	3604.41	1389.75	3076.36
1388.09	1715.8	1388.09	2482.5	1388.09	3662.95	1388.09	3507.24	1388.09	3679.26	1388.09	3117.21
1386.43	1733.22	1386.43	2489.37	1386.43	3764.46	1386.43	3476.82	1386.43	3601.36	1386.43	3060.2
1384.77	1709.13	1384.77	2457.71	1384.77	3606.51	1384.77	3569.45	1384.77	3671.73	1384.77	3117.34
1383.11	1765.07	1383.11	2494.22	1383.11	3636.85	1383.11	3470.87	1383.11	3536.07	1383.11	3112.22
1381.45	1746.91	1381.45	2434.41	1381.45	3659.77	1381.45	3440.48	1381.45	3517.53	1381.45	3142.66
1379.79	1771.71	1379.79	2488.69	1379.79	3641.2	1379.79	3552.32	1379.79	3667.86	1379.79	3048.65
1378.13	1781.7	1378.13	2391.89	1378.13	3653.74	1378.13	3440.47	1378.13	3542.66	1378.13	3050.95
1376.46	1763.54	1376.46	2441.71	1376.46	3564.1	1376.46	3472.29	1376.46	3527.08	1376.46	3032.52
1374.8	1865.3	1374.8	2467.83	1374.8	3601.81	1374.8	3535.2	1374.8	3570.73	1374.8	3055.55
1373.14	1827.9	1373.14	2501.33	1373.14	3603.99	1373.14	3503.35	1373.14	3611.39	1373.14	3007.52
1371.48	1821.58	1371.48	2471.19	1371.48	3623.92	1371.48	3514.42	1371.48	3544.02	1371.48	3017.22
1369.82	1816.75	1369.82	2492.85	1369.82	3667.52	1369.82	3475.19	1369.82	3626.1	1369.82	3029.88
1368.15	1847.41	1368.15	2507.1	1368.15	3609.04	1368.15	3529.16	1368.15	3493.67	1368.15	2968.58
1366.49	1833.7	1366.49	2500.64	1366.49	3481.08	1366.49	3402.7	1366.49	3593.46	1366.49	3124.69
1364.83	1833.3	1364.83	2510.44	1364.83	3527.63	1364.83	3425.62	1364.83	3588.25	1364.83	3048.61
1363.16	1824.04	1363.16	2501.03	1363.16	3581.55	1363.16	3430.78	1363.16	3557.9	1363.16	2941.52
1361.5	1805.9	1361.5	2513.78	1361.5	3582.25	1361.5	3480.28	1361.5	3567.47	1361.5	2983.73
1359.83	1894.16	1359.83	2458.57	1359.83	3482.48	1359.83	3445.54	1359.83	3478.05	1359.83	3005.25
1358.17	1926.25	1358.17	2493.49	1358.17	3487.63	1358.17	3373.89	1358.17	3430.02	1358.17	3023.79
1356.5	1874.14	1356.5	2506.23	1356.5	3497.21	1356.5	3374.63	1356.5	3467.67	1356.5	3045.29
1354.84	1922.46	1354.84	2552.94	1354.84	3486.11	1354.84	3393.09	1354.84	3471.35	1354.84	2895.5
1353.17	1898.42	1353.17	2524.33	1353.17	3504.54	1353.17	3405.64	1353.17	3514.88	1353.17	2924.39
1351.5	1940.8	1351.5	2531.16	1351.5	3494.92	1351.5	3463.93	1351.5	3546.58	1351.5	3015.26
1349.83	1987.6	1349.83	2515.86	1349.83	3358.41	1349.83	3413.01	1349.83	3463.18	1349.83	2930.49
1348.17	1925.21	1348.17	2544.81	1348.17	3429.97	1348.17	3407.84	1348.17	3465.37	1348.17	3037.55
1346.5	1890.86	1346.5	2514.76	1346.5	3520.66	1346.5	3410.04	1346.5	3408.57	1346.5	2980.84
1344.83	1942.06	1344.83	2468.5	1344.83	3469.76	1344.83	3373.91	1344.83	3475.66	1344.83	2971.34
1343.16	2021.25	1343.16	2460.59	1343.16	3401.19	1343.16	3331.89	1343.16	3427.72	1343.16	2951.53
1341.49	2003.12	1341.49	2511.64	1341.49	3454.98	1341.49	3269.26	1341.49	3443.19	1341.49	2946.46
1339.82	2049.84	1339.82	2511.09	1339.82	3454.23	1339.82	3333.39	1339.82	3380.54	1339.82	2852.98
1338.15	2049.39	1338.15	2500.23	1338.15	3406.33	1338.15	3258.99	1338.15	3468.21	1338.15	2990.85
1336.48	2025.38	1336.48	2502.63	1336.48	3374.65	1336.48	3349.61	1336.48	3384.96	1336.48	2965.16
1334.81	2044.08	1334.81	2521.23	1334.81	3475.53	1334.81	3369.5	1334.81	3373.91	1334.81	2929.16
1333.14	2077.5	1333.14	2492.71	1333.14	3504.22	1333.14	3336.37	1333.14	3424.71	1333.14	2903.49
1331.47	2099.13	1331.47	2498.05	1331.47	3512.28	1331.47	3344.47	1331.47	3394.52	1331.47	2792.46
1329.8	2116.33	1329.8	2519.58	1329.8	3423.21	1329.8	3311.36	1329.8	3446.76	1329.8	2887.51
1328.13	2027.58	1328.13	2461.65	1328.13	3413.64	1328.13	3376.85	1328.13	3513.69	1328.13	2891.29
1326.46	2015.37	1326.46	2494.94	1326.46	3387.88	1326.46	3284.91	1326.46	3512.93	1326.46	2853.88
1324.78	2084.06	1324.78	2466.45	1324.78	3407.74	1324.78	3254.78	1324.78	3363.61	1324.78	2912.09
1323.11	2021.84	1323.11	2451.21	1323.11	3390.82	1323.11	3252.6	1323.11	3418.75	1323.11	2880.58
1321.44	2015.52	1321.44	2444.79	1321.44	3360.67	1321.44	3294.52	1321.44	3422.42	1321.44	2909.35
1319.76	2031.25	1319.76	2431.03	1319.76	3368.76	1319.76	3232.07	1319.76	3337.89	1319.76	2863.15
1318.09	2036.68	1318.09	2362.9	1318.09	3373.9	1318.09	3229.89	1318.09	3334.22	1318.09	2869.87
1316.42	1995.1	1316.42	2359.45	1316.42	3342.31	1316.42	3230.65	1316.42	3332.02	1316.42	2842.8
1314.74	1952.07	1314.74	2391.25	1314.74	3406.21	1314.74	3260.79	1314.74	3271.07	1314.74	2809.86
1313.06	1911.99	1313.06	2431.84	1313.06	3301.2	1313.06	3195.46	1313.06	3384.9	1313.06	2793.09
1311.39	1835.23	1311.39	2421.03	1311.39	3338.65	1311.39	3225.6	1311.39	3303.41	1311.39	2836.53
1309.71	1861.25	1309.71	2329.5	1309.71	3261.59	1309.71	3191.13	1309.71	3351.13	1309.71	2778.66
1308.04	1827.09	1308.04	2315.78	1308.04	3395.89	1308.04	3177.22	1308.04	3301.96	1308.04	2778.05
1306.36	1812.01	1306.36	2365.16	1306.36	3293.91	1306.36	3133.98	1306.36	3368.73	1306.36	2861.08
1304.68	1827.75	1304.68	2323.56	1304.68	3240.38	1304.68	3247.71	1304.68	3266.78	1304.68	2791.51
1303.01	1802.42	1303.01	2305.46	1303.01	3188.34	1303.01	3214.73	1303.01	3241.13	1303.01	2827.56
1301.33	1771.24	1301.33	2335.74	1301.33	3310.8	1301.33	3196.43	1301.33	3234.56	1301.33	2768.29
1299.65	1754.72	1299.65	2297.12	1299.65	3324.74	1299.65	3142.96	1299.65	3270.5	1299.65	2766.22
1297.97	1741.15	1297.97	2245.32	1297.97	3219.95	1297.97	3161.32	1297.97	3221.42	1297.97	2749.49
1296.29	1745.16	1296.29	2304.9	1296.29	3251.48	1296.29	3192.87	1296.29	3140.12	1296.29	2762.07
1294.61	1700.83	1294.61	2204.78	1294.61	3208.28	1294.61	3120.38	1294.61	3209.75	1294.61	2710.19
1292.93	1682.88	1292.93	2230.66	1292.93	3239.8	1292.93	3134.35	1292.93	3269.09	1292.93	2842.88
1291.25	1664.94	1291.25	2272.64	1291.25	3215.66	1291.25	3171.73	1291.25	3278.63	1291.25	2810.04
1289.57	1644.08	1289.57	2295.56	1289.57	3247.16	1289.57	3103.69	1289.57	3228.13	1289.57	2749.4
1287.89	1620.3	1287.89	2233.58	1287.89	3173.27	1287.89	3113.26	1287.89	3307.93	1287.89	2816.13
1286.21	1636.04	1286.21	2200.9	1286.21	3277.93	1286.21	3116.96	1286.21	3133.06	1286.21	2768.68
1284.53	1650.31	1284.53	2198.95	1284.53	3250.88	1284.53	3101.65	1284.53	3089.95	1284.53	2797.34
1282.85	1563.65	1282.85	2169.22	1282.85	3178.49	1282.85	3128.76	1282.85	3105.36	1282.85	2732.36
1281.17	1617.41	1281.17	2138.03	1281.17	3107.6	1281.17	3141.23	1281.17	3185.11	1281.17	2819.51
1279.48	1611.21	1279.48	2171.19	1279.48	3218.03	1279.48	3060.13	1279.48	3169.79	1279.48	2748.71
1277.8	1578.7	1277.8	2205.79	1277.8	3245.1	1277.8	3139.85	1277.8	3192.48	1277.8	2708.64
1276.12	1550.58	1276.12	2145.39	1276.12	3228.31	1276.12	3092.4	1276.12	3146.47	1276.12	2691.97
1274.44	1561.93	1274.44	2177.06	1274.44	3217.38	1274.44	3134.09	1274.44	3166.24	1274.44	2723.52
1272.75	1583.5	1272.75	2138.6	1272.75	3204.98	1272.75	3101.27	1272.75	3039.91	1272.75	2747.75
1271.07	1567.09	1271.07	2132.29	1271.07	3173.61	1271.07	3059.69	1271.07	3191.13	1271.07	2691.65
1269.38	1543.38	1269.38	2125.98	1269.38	3146.63	1269.38	3076.54	1269.38	3085.3	1269.38	2734.86
1267.7	1526.98	1267.7	2135.73	1267.7	3217.47	1267.7	3005.79	1267.7	3157.61	1267.7	2779.52
1266.01	1542.7	1266.01	2079.8	1266.01	3154	1266.01	2970.1	1266.01	3118.97	1266.01	2630.04
1264.32	1519.02	1264.32	2118.74	1264.32	3188.33	1264.32	3057	1264.32	3160.6	1264.32	2654.26
1262.64	1531.81	1262.64	2188.3	1262.64	3181.79	1262.64	3088.42	1262.64	3103.01	1262.64	2668.27
1260.95	1531.47	1260.95	2087.18	1260.95	3181.09	1260.95	3025.02	1260.95	3060.03	1260.95	2616.63
1259.27	1506.35	1259.27	2107.14	1259.27	3171.64	1259.27	3043.32	1259.27	3114.77	1259.27	2723.96
1257.58	1466.65	1257.58	2073.14	1257.58	3106.79	1257.58	2988.7	1257.58	3055.77	1257.58	2686.92
1255.89	1510.06	1255.89	2136.82	1255.89	3240.21	1255.89	3060.92	1255.89	3075.5	1255.89	2633.85
1254.2	1499.52	1254.2	2035.79	1254.2	3096.68	1254.2	3019.45	1254.2	3073.37	1254.2	2674.08
1252.51	1496.28	1252.51	2060.11	1252.51	3081.43	1252.51	3015.87	1252.51	3094.54	1252.51	2717.19
1250.82	1428.94	1250.82	2082.97	1250.82	3026.86	1250.82	2932.18	1250.82	2983.16	1250.82	2696.2
1249.13	1431.54	1249.13	2088.33	1249.13	3176.19	1249.13	2978.13	1249.13	3058.23	1249.13	2605.32
1247.45	1477.82	1247.45	2000.51	1247.45	3124.53	1247.45	2970.19	1247.45	3018.24	1247.45	2610.57
1245.76	1422.18	1245.76	2039.38	1245.76	3102	1245.76	3001.56	1245.76	2963.72	1245.76	2545.94
1244.07	1402.94	1244.07	2101.5	1244.07	3098.41	1244.07	3072.21	1244.07	3069.3	1244.07	2526.46
1242.38	1434.64	1242.38	2067.58	1242.38	3121.01	1242.38	2994.42	1242.38	3020.61	1242.38	2603.02
1240.68	1421.24	1240.68	1987.11	1240.68	3073.77	1240.68	2939.94	1240.68	3006.85	1240.68	2592.26
1238.99	1390.38	1238.99	1977.95	1238.99	3029.46	1238.99	2895.66	1238.99	2974.19	1238.99	2597.51
1237.3	1467.14	1237.3	1993.5	1237.3	3076.77	1237.3	2897.92	1237.3	3033.15	1237.3	2553.31
1235.61	1399.94	1235.61	1977.07	1235.61	3112.44	1235.61	2837.68	1235.61	2984.51	1235.61	2545.48
1233.92	1372.02	1233.92	1953.38	1233.92	3031.81	1233.92	2911.18	1233.92	2978.04	1233.92	2542.01
1232.22	1383.34	1232.22	1935.51	1232.22	3074.74	1232.22	2853.87	1232.22	2990.46	1232.22	2550.17
1230.53	1441.15	1230.53	2000.46	1230.53	3072.6	1230.53	2921.52	1230.53	3008.68	1230.53	2517.65
1228.84	1382.73	1228.84	2030.52	1228.84	3138.74	1228.84	2888.92	1228.84	3034.16	1228.84	2525.8
1227.14	1379.52	1227.14	2054.76	1227.14	3146.76	1227.14	2863.59	1227.14	2918.77	1227.14	2583.33
1225.45	1367.6	1225.45	1958.48	1225.45	3119.93	1225.45	2803.44	1225.45	2919.58	1225.45	2613.25
1223.75	1397.78	1223.75	1958.05	1223.75	3088.76	1223.75	2846.36	1223.75	2891.36	1223.75	2534.29
1222.06	1398.92	1222.06	1960.52	1222.06	3079.37	1222.06	2954.57	1222.06	2998.1	1222.06	2511.96
1220.36	1407.32	1220.36	2010.87	1220.36	3087.39	1220.36	2943.76	1220.36	2901.68	1220.36	2572.34
1218.67	1351.89	1218.67	2010.42	1218.67	3137.48	1218.67	2877.83	1218.67	2870.58	1218.67	2494.9
1216.97	1374.79	1216.97	1895.41	1216.97	3071.52	1216.97	2868.5	1216.97	2852.54	1216.97	2546.55
1215.27	1341.14	1215.27	1945.74	1215.27	3083.89	1215.27	2862.06	1215.27	2879.46	1215.27	2457.55
1213.58	1368.38	1213.58	1955.45	1213.58	3052.77	1213.58	2813.59	1213.58	2960	1213.58	2532.38
1211.88	1369.53	1211.88	1886.91	1211.88	3081.08	1211.88	2837.61	1211.88	2962.24	1211.88	2512.98
1210.18	1367.78	1210.18	1835.78	1210.18	2994.91	1210.18	2857.26	1210.18	2906.53	1210.18	2576.17
1208.48	1368.92	1208.48	1888.97	1208.48	3081.16	1208.48	2808.83	1208.48	2962.38	1208.48	2529.25
1206.78	1278.83	1206.78	1891.45	1206.78	2999.38	1206.78	2808.2	1206.78	2808.2	1206.78	2559.1
1205.08	1327.77	1205.08	1879.44	1205.08	3029.12	1205.08	2793.1	1205.08	2884.32	1205.08	2503.51
1203.38	1286.95	1203.38	1783.48	1203.38	3096.49	1203.38	2737.47	1203.38	2760.64	1203.38	2524.67
1201.69	1277.98	1201.69	1871.37	1201.69	2938.04	1201.69	2803.44	1201.69	2826.6	1201.69	2424.25
1199.99	1331.23	1199.99	1940.41	1199.99	2960.54	1199.99	2785.46	1199.99	2757.96	1199.99	2504.74
1198.29	1329.49	1198.29	1867.65	1198.29	2936.74	1198.29	2647.41	1198.29	2761.69	1198.29	2476.7
1196.58	1316.18	1196.58	1867.24	1196.58	2853.65	1196.58	2645.37	1196.58	2722.03	1196.58	2471.81
1194.88	1330.35	1194.88	1875.5	1194.88	2873.26	1194.88	2751.79	1194.88	2695.4	1194.88	2407.64
1193.18	1286.68	1193.18	1831.71	1193.18	2785.88	1193.18	2706.36	1193.18	2765.64	1193.18	2368.07
1191.48	1282.06	1191.48	1780.72	1191.48	2835.85	1191.48	2673.97	1191.48	2723.11	1191.48	2370.43
1189.78	1247.09	1189.78	1815	1189.78	2865.57	1189.78	2693.6	1189.78	2760.08	1189.78	2430.6
1188.07	1314.72	1188.07	1849.27	1188.07	2778.24	1188.07	2720.45	1188.07	2752.24	1188.07	2343.38
1186.37	1281.2	1186.37	1844.53	1186.37	2884.51	1186.37	2610.07	1186.37	2689.52	1186.37	2374.63
1184.67	1285.25	1184.67	1834.01	1184.67	2917.09	1184.67	2686.03	1184.67	2675.92	1184.67	2397.21
1182.96	1297.96	1182.96	1829.27	1182.96	2900.56	1182.96	2678.22	1182.96	2652.23	1182.96	2409.67
1181.26	1228.39	1181.26	1776.9	1181.26	2827.74	1181.26	2677.62	1181.26	2604	1181.26	2400.48
1179.55	1258.42	1179.55	1829.9	1179.55	2740.52	1179.55	2646.72	1179.55	2700.12	1179.55	2386.95
1177.85	1259.58	1177.85	1797.75	1177.85	2777.43	1177.85	2649.02	1177.85	2612.95	1177.85	2341.7
1176.14	1252.09	1176.14	1738.21	1176.14	2843.17	1176.14	2582.07	1176.14	2609.48	1176.14	2397.43
1174.44	1224.41	1174.44	1792.63	1174.44	2812.25	1174.44	2608.9	1174.44	2695.43	1174.44	2362.29
1172.73	1247.21	1172.73	1727.35	1172.73	2699.16	1172.73	2622.74	1172.73	2648.69	1172.73	2295.44
1171.03	1166.2	1171.03	1724.08	1171.03	2760.54	1171.03	2679.82	1171.03	2684.14	1171.03	2313.67
1169.32	1193.33	1169.32	1797.2	1169.32	2784.43	1169.32	2634.54	1169.32	2621.57	1169.32	2277.12
1167.61	1276.63	1167.61	1765.1	1167.61	2848.65	1167.61	2651.25	1167.61	2622.43	1167.61	2217.54
1165.9	1138.05	1165.9	1822.33	1165.9	2765.9	1165.9	2571.43	1165.9	2631.93	1165.9	2362.54
1164.2	1251.58	1164.2	1791.68	1164.2	2729.28	1164.2	2612.62	1164.2	2717.76	1164.2	2409.54
1162.49	1246.98	1162.49	1735.12	1162.49	2758.91	1162.49	2527.08	1162.49	2594.76	1162.49	2344.21
1160.78	1258.22	1160.78	1759.21	1160.78	2752.54	1160.78	2558.19	1160.78	2552.43	1160.78	2250.11
1159.07	1249.3	1159.07	1763.13	1159.07	2710.19	1159.07	2505.81	1159.07	2577.77	1159.07	2353.24
1157.36	1202.98	1157.36	1767.06	1157.36	2675.05	1157.36	2542.66	1157.36	2591.59	1157.36	2321.06
1155.65	1224.29	1155.65	1703.36	1155.65	2785.23	1155.65	2595.32	1155.65	2549.29	1155.65	2278.82
1153.94	1236.96	1153.94	1724.56	1153.94	2745.77	1153.94	2583.24	1153.94	2532.9	1153.94	2271.12
1152.23	1233.81	1152.23	1745.74	1152.23	2699.14	1152.23	2561.09	1152.23	2621.49	1152.23	2247.61
1150.52	1194.72	1150.52	1690.72	1150.52	2753.17	1150.52	2544.71	1150.52	2566.27	1150.52	2178.1
1148.81	1227.51	1148.81	1697.53	1148.81	2712.31	1148.81	2562.82	1148.81	2591.57	1148.81	2295.47
1147.1	1201.37	1147.1	1711.52	1147.1	2721.76	1147.1	2517.7	1147.1	2430.04	1147.1	2282.03
1145.38	1165.18	1145.38	1698.21	1145.38	2742.71	1145.38	2481.22	1145.38	2449.62	1145.38	2267.15
1143.67	1192.22	1143.67	1700.7	1143.67	2747.84	1143.67	2516.58	1143.67	2562.54	1143.67	2213.5
1141.96	1196.26	1141.96	1700.32	1141.96	2612.24	1141.96	2457.14	1141.96	2534.69	1141.96	2253.21
1140.24	1157.22	1140.24	1687.02	1140.24	2690.62	1140.24	2506.84	1140.24	2445.1	1140.24	2262.76
1138.53	1144.05	1138.53	1627.79	1138.53	2659.87	1138.53	2467.52	1138.53	2529.25	1138.53	2243.6
1136.82	1138.05	1136.82	1638.91	1136.82	2685.11	1136.82	2425.35	1136.82	2510.03	1136.82	2227.31
1135.1	1140.67	1135.1	1680.15	1135.1	2721.82	1135.1	2406.16	1135.1	2443.47	1135.1	2100.55
1133.39	1144.71	1133.39	1589.4	1133.39	2724.08	1133.39	2401.32	1133.39	2458.7	1133.39	2270.78
1131.67	1153.06	1131.67	1623.47	1131.67	2707.69	1131.67	2443.81	1131.67	2428.03	1131.67	2118.25
1129.96	1138.47	1129.96	1580.09	1129.96	2671.24	1129.96	2440.39	1129.96	2460.47	1129.96	2193.77
1128.24	1159.72	1128.24	1642.81	1128.24	2634.81	1128.24	2475.68	1128.24	2458.48	1128.24	2187.55
1126.52	1113.59	1126.52	1673.97	1126.52	2639.95	1126.52	2413.5	1126.52	2426.4	1126.52	2224.32
1124.81	1176.39	1124.81	1697.96	1124.81	2620.73	1124.81	2441.62	1124.81	2453.08	1124.81	2165.08
1123.09	1125.99	1123.09	1605.89	1123.09	2635.9	1123.09	2438.21	1123.09	2488.35	1123.09	2197.54
1121.37	1178.73	1121.37	1615.56	1121.37	2582.32	1121.37	2426.21	1121.37	2464.88	1121.37	2189.89
1119.65	1155.55	1119.65	1605.18	1119.65	2568.85	1119.65	2465.76	1119.65	2429.96	1119.65	2219.47
1117.94	1172.47	1117.94	1677.83	1117.94	2604.07	1117.94	2443.73	1117.94	2463.77	1117.94	2180.32
1116.22	1122.12	1116.22	1640.24	1116.22	2623.52	1116.22	2481.83	1116.22	2440.32	1116.22	2214.18
1114.5	1173.38	1114.5	1631.29	1114.5	2628.66	1114.5	2408.29	1114.5	2465.53	1114.5	2185.06
1112.78	1118.75	1112.78	1623.77	1112.78	2672.42	1112.78	2407.75	1112.78	2371.99	1112.78	2165.98
1111.06	1131.38	1111.06	1607.67	1111.06	2584.57	1111.06	2382.9	1111.06	2427.24	1111.06	2232.71
1109.34	1141.13	1109.34	1648.78	1109.34	2573.98	1109.34	2455.29	1109.34	2445.28	1109.34	2165
1107.62	1067.96	1107.62	1572.64	1107.62	2600.57	1107.62	2391.84	1107.62	2447.59	1107.62	2160.23
1105.9	1126.33	1105.9	1600.87	1105.9	2591.41	1105.9	2391.3	1105.9	2328.41	1105.9	2102.57
1104.17	1118.93	1104.17	1584.79	1104.17	2685.14	1104.17	2459.36	1104.17	2383.62	1104.17	2197.84
1102.45	1125.82	1102.45	1610.15	1102.45	2671.68	1102.45	2347.37	1102.45	2461.66	1102.45	2171.63
1100.73	1181.28	1100.73	1568.37	1100.73	2653.94	1100.73	2371.12	1100.73	2341.13	1100.73	2114.01
1099.01	1133.88	1099.01	1565.16	1099.01	2631.93	1099.01	2323.46	1099.01	2433.42	1099.01	2126.39
1097.29	1127.92	1097.29	1577.66	1097.29	2584.22	1097.29	2322.94	1097.29	2385.76	1097.29	2158.75
1095.56	1120.53	1095.56	1603	1095.56	2560.8	1095.56	2418.06	1095.56	2370.95	1095.56	2104.02
1093.84	1135.97	1093.84	1568.39	1093.84	2631.58	1093.84	2368.99	1093.84	2383.26	1093.84	2137.8
1092.11	1105.76	1092.11	1589.44	1092.11	2601.03	1092.11	2375.59	1092.11	2375.59	1092.11	2144.45
1090.39	1109.79	1090.39	1587.65	1090.39	2616.13	1090.39	2360.8	1090.39	2346.53	1090.39	2125.43
1088.66	1105.26	1088.66	1564.48	1088.66	2561.35	1088.66	2270.42	1088.66	2360.26	1088.66	2134.93
1086.94	1092.18	1086.94	1552.72	1086.94	2503.74	1086.94	2422.47	1086.94	2385.4	1086.94	2197.19
1085.21	1103.34	1085.21	1586.58	1085.21	2517.43	1085.21	2370.61	1085.21	2370.61	1085.21	2158.21
1083.49	1088.84	1083.49	1533.49	1083.49	2583.85	1083.49	2341.57	1083.49	2314.49	1083.49	2136.34
1081.76	1091.44	1081.76	1514.63	1081.76	2596.09	1081.76	2339.62	1081.76	2417.99	1081.76	2117.34
1080.03	1118.26	1080.03	1535.65	1080.03	2569.87	1080.03	2292.08	1080.03	2346.21	1080.03	2096.92
1078.31	1059.62	1078.31	1583.73	1078.31	2539.38	1078.31	2374.17	1078.31	2377.02	1078.31	2072.24
1076.58	1045.14	1076.58	1556.32	1076.58	2565.86	1076.58	2416.35	1076.58	2346.58	1076.58	2094.55
1074.85	1097.58	1074.85	1564.51	1074.85	2502.65	1074.85	2346.05	1074.85	2327.55	1074.85	2079.85
1073.12	1060.33	1073.12	1530	1073.12	2494.97	1073.12	2308.52	1073.12	2298.56	1073.12	2151.96
1071.39	1108.47	1071.39	1499.77	1071.39	2542.79	1071.39	2322.23	1071.39	2327.92	1071.39	2077.49
1069.66	1068.38	1069.66	1552.07	1069.66	2478.19	1069.66	2277.61	1069.66	2355.85	1069.66	2059.95
1067.94	1078.1	1067.94	1506.21	1067.94	2501.82	1067.94	2314.07	1067.94	2318.34	1067.94	2066.59
1066.21	1139	1066.21	1511.56	1066.21	2549.6	1066.21	2322.08	1066.21	2334.88	1066.21	2063.28
1064.47	1096.09	1064.47	1515.48	1064.47	2506.37	1064.47	2273.22	1064.47	2231.99	1064.47	2055.71
1062.74	1048.94	1062.74	1535.04	1062.74	2495.86	1062.74	2268.45	1062.74	2340.93	1062.74	2063.77
1061.01	1038.76	1061.01	1524.75	1061.01	2459.77	1061.01	2323.35	1061.01	2307.72	1061.01	2090.31
1059.28	1035.68	1059.28	1473.26	1059.28	2506.1	1059.28	2253.22	1059.28	2298.68	1059.28	2095.52
1057.55	1083.74	1057.55	1511.27	1057.55	2509.79	1057.55	2228.56	1057.55	2350.71	1057.55	2053.86
1055.82	1074.98	1055.82	1499.57	1055.82	2465.21	1055.82	2264.98	1055.82	2289.12	1055.82	2130.07
1054.08	1040.66	1054.08	1510.59	1054.08	2491.62	1054.08	2234.65	1054.08	2282.92	1054.08	2060.03
1052.35	1077.33	1052.35	1511.67	1052.35	2530.81	1052.35	2256.86	1052.35	2378.93	1052.35	2060.98
1050.62	1014.65	1050.62	1561	1050.62	2464.96	1050.62	2246.42	1050.62	2315.95	1050.62	2081.8
1048.88	1047.05	1048.88	1492.54	1048.88	2492.77	1048.88	2213.28	1048.88	2329.62	1048.88	2135.24
1047.15	1059.58	1047.15	1468.09	1047.15	2489.37	1047.15	2226.96	1047.15	2316.32	1047.15	2051.07
1045.41	1116.07	1045.41	1493.29	1045.41	2545.54	1045.41	2315.8	1045.41	2305.87	1045.41	2073.3
1043.68	1071.86	1043.68	1456.09	1043.68	2546.38	1043.68	2265.65	1043.68	2311.02	1043.68	2109.69
1041.94	1071.62	1041.94	1472.77	1041.94	2503.28	1041.94	2235.37	1041.94	2256.64	1041.94	2056.77
1040.21	1017.52	1040.21	1495.11	1040.21	2521.14	1040.21	2198.02	1040.21	2224.95	1040.21	2035.05
1038.47	1054.13	1038.47	1493.35	1038.47	2461.06	1038.47	2214.53	1038.47	2323.62	1038.47	2050.17
1036.73	1069.48	1036.73	1501.51	1036.73	2467.58	1036.73	2290.52	1036.73	2242.36	1036.73	2066.71
1035	1081.98	1035	1468.6	1035	2498.18	1035	2325.41	1035	2214.94	1035	2061.99
1033.26	1070.41	1033.26	1498	1033.26	2399.92	1033.26	2205.94	1033.26	2238.51	1033.26	2135.15
1031.52	1054.59	1031.52	1484.92	1031.52	2566.41	1031.52	2235.17	1031.52	2266.31	1031.52	2076.63
1029.79	1033.13	1029.79	1487.42	1029.79	2456.86	1029.79	2209.19	1029.79	2243.16	1029.79	2097.39
1028.04	1062.61	1028.04	1470.1	1028.04	2433.66	1028.04	2211.52	1028.04	2188.88	1028.04	2027.58
1026.31	1008.61	1026.31	1492.4	1026.31	2469.89	1026.31	2230.82	1026.31	2284.58	1026.31	2062.49
1024.57	964.539	1024.57	1476.51	1024.57	2469.33	1024.57	2216.18	1024.57	2223.25	1024.57	1974.33
1022.83	1033.6	1022.83	1503.04	1022.83	2383.93	1022.83	2265.16	1022.83	2197.29	1022.83	2060.14
1021.09	1044.68	1021.09	1434.84	1021.09	2396.12	1021.09	2154.38	1021.09	2164.28	1021.09	2032.81
1019.35	994.976	1019.35	1426.04	1019.35	2409.71	1019.35	2115.74	1019.35	2187.82	1019.35	1985.71
1017.61	1021.6	1017.61	1475.17	1017.61	2460.03	1017.61	2103.95	1017.61	2231.12	1017.61	1981.02
1015.87	993.112	1015.87	1515.8	1015.87	2456.64	1015.87	2168.46	1015.87	2217.9	1015.87	2018.71
1014.12	1056.44	1014.12	1498.51	1014.12	2511.17	1014.12	2173.62	1014.12	2249.88	1014.12	2054.98
1012.38	1056.2	1012.38	1437.45	1012.38	2554.37	1012.38	2204.19	1012.38	2256.43	1012.38	2070.04
1010.64	1026.32	1010.64	1527.48	1010.64	2661.08	1010.64	2271.45	1010.64	2296.86	1010.64	2126.04
1008.89	1100.89	1008.89	1551.12	1008.89	2945.58	1008.89	2365.5	1008.89	2423.36	1008.89	2283.64
1007.15	1199.41	1007.15	1680.59	1007.15	3646.22	1007.15	2513.12	1007.15	2561.1	1007.15	2562.51
1005.41	1249.93	1005.41	1862.19	1005.41	4051.68	1005.41	2779.18	1005.41	2765.08	1005.41	2876.53
1003.66	1253.88	1003.66	1911.14	1003.66	3816.63	1003.66	2727.78	1003.66	2713.67	1003.66	2763.04
1001.92	1233.85	1001.92	1716.11	1001.92	3233.39	1001.92	2604.48	1001.92	2514.23	1001.92	2557.94
1000.17	1178.59	1000.17	1684.7	1000.17	2874.57	1000.17	2448.81	1000.17	2355.76	1000.17	2344.48
998.43	1127.58	998.43	1575.79	998.43	2675.18	998.43	2327.04	998.43	2288.98	998.43	2190.32
996.684	1075.18	996.684	1588.11	996.684	2629.48	996.684	2192.64	996.684	2322.28	996.684	2146.14
994.938	1062.26	994.938	1529.99	994.938	2535.89	994.938	2216.09	994.938	2211.86	994.938	2120.29
993.191	1025.4	993.191	1443.72	993.191	2491.65	993.191	2221.22	993.191	2176.15	993.191	2024.03
991.443	1012.49	991.443	1461.7	991.443	2419.27	991.443	2222.12	991.443	2231.98	991.443	2054.55
989.697	979.877	989.697	1457.14	989.697	2415.9	989.697	2135.74	989.697	2185.01	989.697	1997.77
987.949	1017.66	987.949	1500.45	987.949	2384.39	987.949	2129.62	987.949	2173.25	987.949	1973.38
986.201	1004.76	986.201	1448.04	986.201	2385.25	986.201	2091.14	986.201	2093.96	986.201	1940.57
984.451	963.732	984.451	1387.21	984.451	2339.69	984.451	2121.62	984.451	2100.51	984.451	1968.26
982.703	1004.3	982.703	1422.06	982.703	2413.7	982.703	2156.3	982.703	2059.24	982.703	1941.09
980.953	968.918	980.953	1410.49	980.953	2380.81	980.953	2041.9	980.953	2167.06	980.953	1913.93
979.203	1001.03	979.203	1390.48	979.203	2343.71	979.203	2114.54	979.203	2151.1	979.203	1893.81
977.453	1037.35	977.453	1400	977.453	2351.61	977.453	2055.02	977.453	2128.12	977.453	1866.67
975.703	942.96	975.703	1402.49	975.703	2373.56	975.703	2044.72	975.703	2100.93	975.703	1957.59
973.953	1004.56	973.953	1417.63	973.953	2316.82	973.953	2160.87	973.953	2127.15	973.953	1920.61
972.201	976.242	972.201	1393.43	972.201	2283.98	972.201	2126.66	972.201	2059.24	972.201	1942.65
970.449	945.123	970.449	1393.11	970.449	2294.7	970.449	2091.07	970.449	2164.09	970.449	1887.44
968.697	953.332	968.697	1377.35	968.697	2374.2	968.697	2100.42	968.697	2118.67	968.697	1979.67
966.945	1003.65	966.945	1355.98	966.945	2306.28	966.945	2091.52	966.945	2112.57	966.945	1880.96
965.191	978.158	965.191	1404.79	965.191	2331.02	965.191	2159.81	965.191	2120.51	965.191	1904.39
963.439	970.919	963.439	1370.79	963.439	2359.95	963.439	2086.35	963.439	2082.14	963.439	1899.75
961.686	1011.38	961.686	1430.8	961.686	2252.8	961.686	2060.63	961.686	2070.45	961.686	1924.56
959.932	990.109	959.932	1452.91	959.932	2347.65	959.932	2093.81	959.932	2043.33	959.932	1894.67
958.176	959.037	958.176	1389.48	958.176	2314.87	958.176	2059.69	958.176	2098.94	958.176	1932.09
956.422	988.255	956.422	1335.9	956.422	2287.71	956.422	2134.91	956.422	2146.13	956.422	1889.6
954.666	969.81	954.666	1346.8	954.666	2309.61	954.666	2148.44	954.666	2121.81	954.666	1959.24
952.91	903.735	952.91	1431.96	952.91	2351.11	952.91	2090.5	952.91	2082.09	952.91	2002.23
951.154	931.545	951.154	1420.43	951.154	2340.77	951.154	2084.42	951.154	2102.63	951.154	1914.92
949.398	967.745	949.398	1413.1	949.398	2326.23	949.398	2072.74	949.398	2092.34	949.398	1921.48
947.641	960.522	947.641	1353.97	947.641	2266.89	947.641	2061.06	947.641	2112.87	947.641	1947.65
945.883	954.703	945.883	1359.26	945.883	2298.57	945.883	2116.58	945.883	2075.99	945.883	1882.81
944.125	974.078	944.125	1410.73	944.125	2326.03	944.125	2137.09	944.125	2145.49	944.125	1994.34
942.367	964.06	942.367	1396.42	942.367	2352.08	942.367	2108.62	942.367	2103.02	942.367	1954.71
940.609	973.632	940.609	1410.09	940.609	2340.35	940.609	2161.3	940.609	2171.09	940.609	1982.24
938.85	990.192	938.85	1420.95	938.85	2436.32	938.85	2142.62	938.85	2213.95	938.85	2006.96
937.092	973.186	937.092	1368.89	937.092	2363.05	937.092	2144.92	937.092	2125.35	937.092	2007.9
935.332	1003.72	935.332	1393.74	935.332	2328.96	935.332	2183.58	935.332	2127.66	935.332	1978.08
933.57	1003.49	933.57	1421.37	933.57	2349.39	933.57	2150.93	933.57	2167.7	933.57	1981.82
931.811	964.133	931.811	1490.91	931.811	2369.81	931.811	2054.02	931.811	2081.97	931.811	1975.77
930.049	983.47	930.049	1388.59	930.049	2360.89	930.049	2064.73	930.049	2087.08	930.049	1965.54
928.289	937.155	928.289	1416.21	928.289	2336.6	928.289	2022.35	928.289	2050.29	928.289	1900.85
926.527	959.281	926.527	1353.05	926.527	2236.93	926.527	2017.7	926.527	2026.08	926.527	1885.05
924.764	984.189	924.764	1349.94	924.764	2304.82	924.764	2036.78	924.764	2047.95	924.764	1858.09
923.002	963.028	923.002	1317.53	923.002	2265.21	923.002	2034.92	923.002	2047.48	923.002	1866.04
921.238	920.946	921.238	1356.3	921.238	2229.81	921.238	2019.1	921.238	1998.17	921.238	1843.29
919.475	927.71	919.475	1322.51	919.475	2261.38	919.475	1983.76	919.475	2043.75	919.475	1830.31
917.711	955.391	917.711	1308.26	917.711	2206.47	917.711	2032.12	917.711	2000.05	917.711	1891.26
915.947	913.34	915.947	1296.8	915.947	2257.55	915.947	2033.05	915.947	2076.28	915.947	1829.47
914.184	959.135	914.184	1274.2	914.184	2297.46	914.184	2020.04	914.184	2011.67	914.184	1851.35
912.418	917.101	912.418	1315.72	912.418	2206.34	912.418	2015.39	912.418	1993.09	912.418	1804.93
910.652	915.497	910.652	1309.84	910.652	2279.69	910.652	1988.45	910.652	2130.59	910.652	1815.67
908.887	920.859	908.887	1303.97	908.887	2128.7	908.887	2035.36	908.887	2035.36	908.887	1833.36
907.121	906.719	907.121	1307.85	907.121	2252.17	907.121	1926.26	907.121	1995.9	907.121	1824.58
905.354	895.371	905.354	1300.59	905.354	2201.53	905.354	1977.34	905.354	1988.48	905.354	1842.26
903.586	921.616	903.586	1323.95	903.586	2201.02	903.586	1997.76	903.586	1990.8	903.586	1822.35
901.818	876.865	901.818	1372.36	901.818	2229.74	901.818	1965.29	901.818	2009.83	901.818	1813.58
900.051	940.673	900.051	1309.43	900.051	2213.92	900.051	1985.71	900.051	1977.36	900.051	1849.34
898.283	939.066	898.283	1338.34	898.283	2168.89	898.283	2008.91	898.283	1976.91	898.283	1803.01
896.514	884.605	896.514	1264.32	896.514	2164.22	896.514	1990.36	896.514	1951.42	896.514	1778.95
894.746	926.118	894.746	1336.34	894.746	2138.69	894.746	1959.31	894.746	2006.59	894.746	1750.73
892.977	870.295	892.977	1281.81	892.977	2200.76	892.977	1978.32	892.977	1921.32	892.977	1830.96
891.207	895.113	891.207	1269	891.207	2203.03	891.207	2000.11	891.207	1954.24	891.207	1783.28
889.436	912.972	889.436	1314.57	889.436	2170.57	889.436	2009.37	889.436	1894.03	889.436	1828.72
887.666	937.769	887.666	1268.42	887.666	2227.03	887.666	1951.95	887.666	1942.22	887.666	1758.84
885.895	941.719	885.895	1291.74	885.895	2093.17	885.895	1970.94	885.895	1948.72	885.895	1800.1
884.123	904.009	884.123	1328.93	884.123	2106.58	884.123	1981.6	884.123	1923.28	884.123	1720.53
882.352	899.635	882.352	1323.07	882.352	2113.03	882.352	1915.89	882.352	1956.15	882.352	1793.72
880.578	900.816	880.578	1331.1	880.578	2111.16	880.578	1986.24	880.578	1901.57	880.578	1729.46
878.805	892.282	878.805	1305.81	878.805	2175.89	878.805	1920.56	878.805	1896.97	878.805	1727.67
877.033	903.175	877.033	1291.64	877.033	2190.65	877.033	1878.49	877.033	1917.34	877.033	1725.88
875.26	901.579	875.26	1296.89	875.26	2163.79	875.26	1891.93	875.26	1904.41	875.26	1729.65
873.484	920.786	873.484	1291.04	873.484	2123.08	873.484	1912.29	873.484	1963.6	873.484	1801.36
871.711	917.8	871.711	1238.06	871.711	2219.63	871.711	1920.17	871.711	1909.08	871.711	1805.1
869.936	909.272	869.936	1298.76	869.936	2210.81	869.936	1991.8	869.936	1941.9	869.936	1739.54
868.16	897.975	868.16	1272.13	868.16	2203.37	868.16	1904.04	868.16	2032.92	868.16	1764.08
866.385	921.321	866.385	1239.97	866.385	2309.54	866.385	1954.86	866.385	1942.39	866.385	1816.32
864.609	869.858	864.609	1304.79	864.609	2242.52	864.609	1944.71	864.609	1948.87	864.609	1741.1
862.832	954.13	862.832	1264.33	862.832	2197.68	862.832	1924.88	862.832	1966.42	862.832	1776.7
861.057	876.378	861.057	1262.65	861.057	2191.64	861.057	1875.98	861.057	1878.74	861.057	1826.13
859.279	894.17	859.279	1252.67	859.279	2178.67	859.279	1923.99	859.279	1896.3	859.279	1814.64
857.5	921.64	857.5	1303.58	857.5	2117.28	857.5	1933.23	857.5	1947.07	857.5	1859.89
855.723	899.29	855.723	1285.29	855.723	2162.45	855.723	1882.98	855.723	1924.48	855.723	1787.51
853.943	922.597	853.943	1325.11	853.943	2131.52	853.943	1939.25	853.943	1935.1	853.943	1784.33
852.166	930.68	852.166	1324.8	852.166	2113.05	852.166	1889.02	852.166	1944.33	852.166	1783.92
850.387	890.371	850.387	1263.66	850.387	2118.09	850.387	1870.61	850.387	1939.74	850.387	1777.98
848.605	926.103	848.605	1328.34	848.605	2192.24	848.605	1946.2	848.605	1933.76	848.605	1747.16
846.826	895.486	846.826	1304.54	846.826	2117.11	846.826	1976.15	846.826	1931.93	846.826	1775.77
845.045	933.963	845.045	1326.34	845.045	2115.23	845.045	1942.53	845.045	1890.03	845.045	1794.7
843.266	913.028	843.266	1306.69	843.266	2164.47	843.266	1924.13	843.266	1924.13	843.266	1779.09
841.482	933.531	841.482	1280.15	841.482	2137.73	841.482	1907.11	841.482	1943.01	841.482	1782.82
839.701	901.56	839.701	1336.46	839.701	2192.46	839.701	1978.46	839.701	1939.8	839.701	1865.25
837.92	953.803	837.92	1298.88	837.92	2182.29	837.92	1976.62	837.92	1973.86	837.92	1928.31
836.137	914.942	836.137	1392.42	836.137	2243.88	836.137	2021.7	836.137	2006.52	836.137	1926.48
834.354	954.74	834.354	1399	834.354	2268.2	834.354	1967.43	834.354	2072.28	834.354	1950.87
832.57	944.863	832.57	1353.15	832.57	2431.82	832.57	2012.49	832.57	2110.42	832.57	2055.25
830.787	984.636	830.787	1394.21	830.787	2605.01	830.787	2057.53	830.787	2195.44	830.787	2083.73
829.002	1061.62	829.002	1570.36	829.002	3146.24	829.002	2236.29	829.002	2352.1	829.002	2336.93
827.217	1206.1	827.217	1796.06	827.217	3884.34	827.217	2602.42	827.217	2685.13	827.217	2889.13
825.432	1413.91	825.432	2012	825.432	4477.39	825.432	3115.84	825.432	3285.35	825.432	3941.32
823.646	1493.49	823.646	2168.6	823.646	4370.26	823.646	3455.43	823.646	3538.09	823.646	4440.53
821.861	1331.99	821.861	1947.7	821.861	3618.54	821.861	3203.93	821.861	3023.49	821.861	3776.95
820.074	1199.47	820.074	1699.37	820.074	3050.33	820.074	2646.83	820.074	2542.17	820.074	2887.83
818.287	1064.27	818.287	1584.7	818.287	2833.46	818.287	2355.71	818.287	2264.84	818.287	2439.69
816.5	1010.34	816.5	1537.53	816.5	2726.81	816.5	2323.5	816.5	2298.73	816.5	2302.85
814.713	1087.17	814.713	1465.61	814.713	2661.5	814.713	2223.88	814.713	2196.35	814.713	2252.78
812.926	1023.63	812.926	1516.18	812.926	2487.52	812.926	2125.68	812.926	2089.9	812.926	2100.91
811.137	982.123	811.137	1374.15	811.137	2317.76	811.137	2061.91	811.137	2070.16	811.137	2015.14
809.348	899.382	809.348	1344.95	809.348	2220.95	809.348	1985.79	809.348	2022.92	809.348	1995.42
807.559	885.424	807.559	1325.39	807.559	2294.68	807.559	1992.2	807.559	1944.08	807.559	1904.21
805.77	894.84	805.77	1326.45	805.77	2277.65	805.77	2012.36	805.77	1975.25	805.77	1899.65
803.979	937.234	803.979	1319.27	803.979	2316.97	803.979	2047.62	803.979	2040.75	803.979	1988.53
802.189	943.885	802.189	1338.2	802.189	2229.88	802.189	2037.53	802.189	1982.57	802.189	1948.22
800.398	940.918	800.398	1321.41	800.398	2188.15	800.398	1956.01	800.398	1973.87	800.398	1883.21
798.605	888.514	798.605	1307.37	798.605	2151.93	798.605	1947.32	798.605	1933.58	798.605	1866.29
796.814	893.799	796.814	1312.55	796.814	2151.43	796.814	1942.74	796.814	1918.03	796.814	1782.11
795.021	894.963	795.021	1225.77	795.021	2145.44	795.021	1971.12	795.021	1973.86	795.021	1754.24
793.23	887.893	793.23	1284.49	793.23	2085.93	793.23	1919.88	793.23	1867.73	793.23	1774.41
791.438	872.594	791.438	1266.36	791.438	2063.49	791.438	1875.53	791.438	1876.9	791.438	1741.07
789.643	899.825	789.643	1244.12	789.643	2105.53	789.643	1870.98	789.643	1956.02	789.643	1774.96
787.85	868.073	787.85	1283.6	787.85	2133.84	787.85	1823.91	787.85	1958.31	787.85	1734.78
786.055	877.468	786.055	1232.57	786.055	2078.5	786.055	1841.31	786.055	1911.24	786.055	1765.9
784.26	907.419	784.26	1240.51	784.26	2147.92	784.26	1888.86	784.26	1975.21	784.26	1777.83
782.465	889.392	782.465	1245.7	782.465	2098.09	782.465	1873.34	782.465	1926.79	782.465	1704.78
780.67	879.594	780.67	1271.44	780.67	2090.75	780.67	1833.17	780.67	1881.13	780.67	1783.85
778.875	902.675	778.875	1262.92	778.875	2113.55	778.875	1880.69	778.875	1950.55	778.875	1743.71
777.078	909.312	777.078	1222.91	777.078	2063.75	777.078	1844.64	777.078	1873.4	777.078	1763.85
775.281	902.254	775.281	1244.53	775.281	2059.16	775.281	1875.7	775.281	1930.47	775.281	1763.43
773.484	910.256	773.484	1230.56	773.484	2087.43	773.484	1831.46	773.484	1876.63	773.484	1773.97
771.686	914.149	771.686	1237.11	771.686	2084.2	771.686	1873.46	771.686	1865.25	771.686	1716.08
769.889	918.039	769.889	1234.09	769.889	2104.24	769.889	1925.01	769.889	1922.27	769.889	1786.82
768.09	905.514	768.09	1224.22	768.09	2017.57	768.09	1897.2	768.09	1912.25	768.09	1715.28
766.291	958.636	766.291	1278.64	766.291	2111.46	766.291	1899.49	766.291	1899.49	766.291	1772.31
764.492	858.606	764.492	1275.6	764.492	2059.01	764.492	1919.56	764.492	1934.6	764.492	1704.91
762.691	904.879	762.691	1258.9	762.691	2144.65	762.691	1919.11	762.691	1883.57	762.691	1782.42
760.893	870.504	760.893	1259.98	760.893	2062.15	760.893	1939.16	760.893	1905	760.893	1791.57
759.092	894.892	759.092	1222.79	759.092	2134.08	759.092	1942.8	759.092	1914.11	759.092	1838.97
757.291	919.27	757.291	1270.31	757.291	2113.09	757.291	1939.62	757.291	1880.88	757.291	1852.2
755.488	899.936	755.488	1317.81	755.488	2131.72	755.488	1989.69	755.488	1971.94	755.488	1872.25
753.688	947.511	753.688	1295.66	753.688	2219.96	753.688	1987.86	753.688	1975.57	753.688	1951
751.885	911.799	751.885	1385.44	751.885	2271.31	751.885	2059.74	751.885	2061.1	751.885	1972.38
750.082	983.912	750.082	1386.48	750.082	2455	750.082	2072.9	750.082	2092.01	750.082	2202.54
748.279	994.597	748.279	1362.97	748.279	2603.14	748.279	2146.09	748.279	2137.91	748.279	2176.11
746.475	1008	746.475	1447.22	746.475	2732.11	746.475	2268.35	746.475	2133.31	746.475	2281.99
744.672	1073.22	744.672	1505.51	744.672	2835.11	744.672	2331.91	744.672	2303.27	744.672	2480.55
742.867	1104.33	742.867	1580.15	742.867	2991.24	742.867	2374.99	742.867	2374.99	742.867	2478.61
741.062	1099.98	741.062	1594.77	741.062	2912.84	741.062	2300.83	741.062	2304.92	741.062	2438.5
739.258	1023.41	739.258	1470.39	739.258	2661.42	739.258	2262.14	739.258	2172.2	739.258	2236.24
737.451	965.951	737.451	1391.02	737.451	2453.71	737.451	2163.51	737.451	2025.91	737.451	2066.78
735.646	958.914	735.646	1368.9	735.646	2240.64	735.646	2115.33	735.646	2025.43	735.646	1988.66
733.84	942.347	733.84	1331.81	733.84	2237.39	733.84	2059	733.84	1954.15	733.84	1922.82
732.031	954.379	732.031	1317.89	732.031	2193.3	732.031	1983.64	732.031	1892.42	732.031	1914.2
730.225	880.654	730.225	1325.75	730.225	2151.95	730.225	1962.76	730.225	1957.31	730.225	1842.98
728.418	891.334	728.418	1287.33	728.418	2084.77	728.418	1911.95	728.418	1891.53	728.418	1834.38
726.609	892.485	726.609	1291.11	726.609	2070.67	726.609	1955.03	726.609	1881.57	726.609	1820.34
724.801	905.878	724.801	1267.68	724.801	2042.98	724.801	1853.92	724.801	1881.12	724.801	1802.23
722.992	853.99	722.992	1240.19	722.992	2038.43	722.992	1910.6	722.992	1913.32	722.992	1808.61
721.182	859.228	721.182	1258.93	721.182	2029.79	721.182	1861.21	721.182	1889.76	721.182	1772.84
719.373	897.084	719.373	1177.08	719.373	1998.05	719.373	1882.52	719.373	1881.16	719.373	1747.95
717.562	896.873	717.562	1176.81	717.562	1977.2	717.562	1849.46	717.562	1864.41	717.562	1723.08
715.752	868.132	715.752	1181.96	715.752	2040.59	715.752	1827.29	715.752	1840.88	715.752	1743.06
713.939	891.019	713.939	1229.23	713.939	1964.04	713.939	1825.5	713.939	1794.26	713.939	1731.78
712.129	829.702	712.129	1219.43	712.129	2054.56	712.129	1797.91	712.129	1849.52	712.129	1651.26
710.316	845.798	710.316	1238.15	710.316	1997.06	710.316	1862.66	710.316	1846.36	710.316	1692.95
708.504	856.458	708.504	1224.29	708.504	1995.23	708.504	1879.86	708.504	1859.5	708.504	1746.85
706.691	860.327	706.691	1188.72	706.691	1963.55	706.691	1863.14	706.691	1831.93	706.691	1709.8
704.877	849.271	704.877	1164.02	704.877	1926.46	704.877	1782.66	704.877	1855.92	704.877	1727.03
703.064	855.853	703.064	1266.83	703.064	1955.85	703.064	1881.25	703.064	1864.97	703.064	1615.41
701.25	836.667	701.25	1246.19	701.25	1930.98	701.25	1830.63	701.25	1861.82	701.25	1642.15
699.436	818.846	699.436	1248.6	699.436	1972.55	699.436	1846.47	699.436	1872.23	699.436	1714.97
697.621	908.109	697.621	1225.27	697.621	1959.89	697.621	1867.72	697.621	1738.96	697.621	1725.41
695.805	838.787	695.805	1199.23	695.805	1955.36	695.805	1838.83	695.805	1800.88	695.805	1647.76
693.988	820.977	693.988	1177.28	693.988	1945.42	693.988	1781.49	693.988	1847.88	693.988	1664.99
692.174	887.151	692.174	1185.13	692.174	1947.67	692.174	1813.58	692.174	1783.78	692.174	1667.3
690.355	899.129	690.355	1138.81	690.355	1912	690.355	1738.68	690.355	1805.03	690.355	1660.14
688.539	854.242	688.539	1153.43	688.539	1914.26	688.539	1820.85	688.539	1789.71	688.539	1644.86
686.721	803.962	686.721	1168.05	686.721	1967.95	686.721	1792	686.721	1806.88	686.721	1666.12
684.904	861.958	684.904	1179.95	684.904	1872.76	684.904	1867.35	684.904	1819.99	684.904	1687.38
683.086	826.581	683.086	1191.85	683.086	1946.73	683.086	1818.21	683.086	1791.15	683.086	1658.57
681.266	827.739	681.266	1188.86	681.266	1974.67	681.266	1858.35	681.266	1779.91	681.266	1697.4
679.447	822.134	679.447	1164.24	679.447	1968.8	679.447	1824.11	679.447	1722.7	679.447	1697
677.627	853.034	677.627	1157.21	677.627	1889.92	677.627	1785.83	677.627	1862.88	677.627	1674.97
675.807	831.207	675.807	1169.1	675.807	1942.19	675.807	1739.45	675.807	1862.45	675.807	1681.34
673.986	829.66	673.986	1180.98	673.986	1951.19	673.986	1826.87	673.986	1834.98	673.986	1720.13
672.166	837.57	672.166	1155.04	672.166	1948.02	672.166	1802.13	672.166	1788.62	672.166	1735.93
670.344	844.125	670.344	1165.57	670.344	1961.07	670.344	1794.95	670.344	1836.82	670.344	1622.07
668.523	826.372	668.523	1189.6	668.523	1978.16	668.523	1841.78	668.523	1794.52	668.523	1737.81
666.701	870.725	666.701	1171.77	666.701	2022.24	666.701	1876.45	666.701	1831.9	666.701	1729.3
664.877	824.632	664.877	1213.33	664.877	1985.32	664.877	1781.53	664.877	1800.42	664.877	1689.75
663.055	862.218	663.055	1169.86	663.055	1943.03	663.055	1845.87	663.055	1763.57	663.055	1717.69
661.23	826.94	661.23	1145.31	661.23	1978.99	661.23	1862.98	661.23	1757.75	661.23	1678.16
659.406	846.975	659.406	1170.66	659.406	1960.99	659.406	1830.17	659.406	1749.25	659.406	1700.69
657.582	821.156	657.582	1129.93	657.582	1903.89	657.582	1791.98	657.582	1829.73	657.582	1685.46
655.758	858.707	655.758	1170.11	655.758	1887.27	655.758	1779.42	655.758	1842.78	655.758	1678.32
653.932	814.029	653.932	1169.83	653.932	1850.43	653.932	1849.08	653.932	1788.44	653.932	1695.44
652.107	796.32	652.107	1156.08	652.107	1916.02	652.107	1841.91	652.107	1804.18	652.107	1660.01
650.281	805.561	650.281	1153.11	650.281	1826.66	650.281	1857.64	650.281	1797.02	650.281	1638.06
648.453	849.814	648.453	1179.77	648.453	1828.92	648.453	1869.32	648.453	1850.47	648.453	1645.76
646.627	819.991	646.627	1139.1	646.627	1909.27	646.627	1808.29	646.627	1792.13	646.627	1699.22
644.799	775.374	644.799	1184.6	644.799	1869.78	644.799	1818.63	644.799	1832.09	644.799	1677.28
642.971	819.602	642.971	1191.05	642.971	1851.84	642.971	1784.55	642.971	1804.74	642.971	1715.92
641.143	874.574	641.143	1159.82	641.143	1894.46	641.143	1813.73	641.143	1790.86	641.143	1640.16
639.314	836.701	639.314	1140.71	639.314	1927.64	639.314	1811.96	639.314	1760.84	639.314	1693.58
637.484	858.021	637.484	1105.48	637.484	1829.01	637.484	1775.22	637.484	1777.91	637.484	1628.63
635.656	861.851	635.656	1154.96	635.656	1938.83	635.656	1784.21	635.656	1784.21	635.656	1637.65
633.826	867.024	633.826	1147.97	633.826	1912.83	633.826	1793.19	633.826	1750.18	633.826	1705.82
631.994	830.533	631.994	1208.17	631.994	1830.4	631.994	1826.37	631.994	1830.4	631.994	1693.32
630.164	816.9	630.164	1167.58	630.164	1905.2	630.164	1781.59	630.164	1820.56	630.164	1684.86
628.332	859.691	628.332	1159.24	628.332	1868.48	628.332	1830.87	628.332	1816.1	628.332	1726.1
626.5	864.859	626.5	1189.85	626.5	1859.98	626.5	1807.61	626.5	1714.95	626.5	1731.06
624.668	855.255	624.668	1235.22	624.668	1910.56	624.668	1813.89	624.668	1769.59	624.668	1674.26
622.836	852.368	622.836	1183.92	622.836	1881.92	622.836	1842.99	622.836	1767.82	622.836	1714.13
621.004	844.114	621.004	1152.77	621.004	1862.69	621.004	1885.5	621.004	1766.06	621.004	1709.7
619.17	869.405	619.17	1218.24	619.17	1858.22	619.17	1805.89	619.17	1792.48	619.17	1670.38
617.336	819.568	617.336	1153.57	617.336	1871.19	617.336	1766.57	617.336	1836.32	617.336	1647.19
615.502	862.287	615.502	1189.5	615.502	1882.82	615.502	1799.67	615.502	1784.92	615.502	1664.23
613.666	839.29	613.666	1230.78	613.666	1870.3	613.666	1840.81	613.666	1804.61	613.666	1709.42
611.83	808.262	611.83	1140.68	611.83	1833.67	611.83	1865.84	611.83	1742.52	611.83	1688.9
609.996	810.75	609.996	1210.09	609.996	1835.91	609.996	1815.81	609.996	1770.25	609.996	1675.1
608.158	868.167	608.158	1209.81	608.158	1830.12	608.158	1797.96	608.158	1761.79	608.158	1684.08
606.322	835.814	606.322	1220.23	606.322	1895.32	606.322	1731.9	606.322	1792.18	606.322	1703.77
604.486	886.502	604.486	1209.23	604.486	1897.54	604.486	1782.38	604.486	1742.2	604.486	1672.57
602.648	858.176	602.648	1136.65	602.648	1871.65	602.648	1764.55	602.648	1751.16	602.648	1715.01
600.811	828.526	600.811	1145.75	600.811	1868.53	600.811	1840.42	600.811	1825.7	600.811	1675.79
598.973	812.271	598.973	1158.86	598.973	1850.69	598.973	1695.46	598.973	1786.46	598.973	1694.13
597.133	836.159	597.133	1153.23	597.133	1895.74	597.133	1776.67	597.133	1802.09	597.133	1666.97
595.293	865.386	595.293	1156.97	595.293	1896.63	595.293	1828.41	595.293	1765.55	595.293	1675.93
593.455	815.703	593.455	1171.4	593.455	1813.27	593.455	1797.22	593.455	1762.45	593.455	1719.66
591.613	858.289	591.613	1164.44	591.613	1866.31	591.613	1806.15	591.613	1787.43	591.613	1699.2
589.773	832.69	589.773	1150.8	589.773	1783	589.773	1815.08	589.773	1761.61	589.773	1692.11
587.934	812.448	587.934	1138.5	587.934	1803.96	587.934	1738.48	587.934	1727.79	587.934	1639.59
586.092	817.598	586.092	1106.16	586.092	1858.3	586.092	1819.56	586.092	1786.16	586.092	1704.67
584.25	841.445	584.25	1159.32	584.25	1868.54	584.25	1835.15	584.25	1756.35	584.25	1624.12
582.406	826.556	582.406	1151.04	582.406	1866.76	582.406	1820.03	582.406	1749.25	582.406	1613.05
580.564	838.374	580.564	1146.76	580.564	1838.28	580.564	1827.6	580.564	1700.78	580.564	1675.41
578.721	827.497	578.721	1154.49	578.721	1857.86	578.721	1789.8	578.721	1737.74	578.721	1728.4
576.877	801.947	576.877	1131.53	576.877	1857.42	576.877	1841.41	576.877	1690.63	576.877	1691.96
575.033	841.777	575.033	1139.27	575.033	1803.62	575.033	1772.93	575.033	1706.23	575.033	1723.58
573.189	848.245	573.189	1179.01	573.189	1856.54	573.189	1803.19	573.189	1743.17	573.189	1659.15
571.344	829.375	571.344	1101.39	571.344	1808.09	571.344	1801.42	571.344	1792.09	571.344	1702.75
569.498	821.179	569.498	1142.45	569.498	1799.66	569.498	1806.33	569.498	1734.34	569.498	1719.68
567.652	826.314	567.652	1226.14	567.652	1825.89	567.652	1807.23	567.652	1739.26	567.652	1688.61
565.807	840.774	565.807	1195.2	565.807	1804.13	565.807	1762.83	565.807	1718.86	565.807	1680.22
563.961	812.599	563.961	1137.64	563.961	1838.34	563.961	1795.71	563.961	1766.4	563.961	1653.17
562.113	805.746	562.113	1140.03	562.113	1813.93	562.113	1759.32	562.113	1716.7	562.113	1666.1
560.266	820.2	560.266	1135.76	560.266	1830.8	560.266	1772.22	560.266	1778.88	560.266	1656.38
558.418	782.731	558.418	1150.14	558.418	1829.04	558.418	1751.83	558.418	1789.1	558.418	1682.61
556.568	797.184	556.568	1152.52	556.568	1791.33	556.568	1760.72	556.568	1696.84	556.568	1686.2
554.721	818.282	554.721	1120.31	554.721	1820.18	554.721	1797.56	554.721	1778.93	554.721	1676.48
552.871	819.417	552.871	1142.66	552.871	1837.04	552.871	1767.87	552.871	1781.17	552.871	1700.02
551.021	845.819	551.021	1137.07	551.021	1857.88	551.021	1799.36	551.021	1784.73	551.021	1687.65
549.172	830.992	549.172	1107.55	549.172	1794.94	549.172	1798.93	549.172	1781.65	549.172	1721.82
547.32	836.11	547.32	1087.34	547.32	1807.81	547.32	1786.54	547.32	1745.33	547.32	1712.1
545.469	770.792	545.469	1164.16	545.469	1849.9	545.469	1796.74	545.469	1756.87	545.469	1734.28
543.617	791.866	543.617	1092.14	543.617	1842.82	543.617	1832.19	543.617	1797.64	543.617	1647.51
541.766	834.183	541.766	1111.8	541.766	1851.67	541.766	1754.71	541.766	1825.11	541.766	1645.78
539.914	806.095	539.914	1126.14	539.914	1841.93	539.914	1787.49	539.914	1791.47	539.914	1722.41
538.061	851.044	538.061	1141.81	538.061	1861.41	538.061	1841.49	538.061	1779.09	538.061	1757.85
536.207	829.603	536.207	1190.65	536.207	1879.55	536.207	1858.31	536.207	1777.34	536.207	1733.54
534.354	869.216	534.354	1166.47	534.354	1803.46	534.354	1815.4	534.354	1775.59	534.354	1762.32
532.5	837.166	532.5	1156.91	532.5	1795.06	532.5	1764.55	532.5	1787.1	532.5	1757.92
530.645	835.639	530.645	1144.69	530.645	1871.57	530.645	1829.12	530.645	1798.61	530.645	1814.53
528.789	860.635	528.789	1186.85	528.789	1861.84	528.789	1875.1	528.789	1767.68	528.789	1869.79
526.934	852.475	526.934	1161.38	526.934	1902.49	526.934	1887.91	526.934	1844.16	526.934	1869.35
525.078	849.62	525.078	1157.13	525.078	1976.26	525.078	1920.59	525.078	1892.76	525.078	1899.38
523.223	914.348	523.223	1186	523.223	2023.49	523.223	1934.71	523.223	1845.92	523.223	1925.43
521.365	908.83	521.365	1214.86	521.365	1987.24	521.365	1944.84	521.365	1895.82	521.365	1944.84
519.508	895.367	519.508	1287.42	519.508	2029.15	519.508	1890.07	519.508	1956.3	519.508	1966.89
517.65	868.669	517.65	1236.79	517.65	2109.44	517.65	1983.64	517.65	1963.77	517.65	1967.75
515.791	904.206	515.791	1247.09	515.791	2123.49	515.791	2001.7	515.791	1960.66	515.791	2055.98
513.934	868.253	513.934	1254.73	513.934	2116.37	513.934	1976.07	513.934	1917.83	513.934	1991.95
512.074	911.712	512.074	1262.37	512.074	2143.65	512.074	2029.85	512.074	1939.87	512.074	1987.51
510.215	890.327	510.215	1226.35	510.215	2162.98	510.215	2035.98	510.215	1961.89	510.215	2084.93
508.355	851.758	508.355	1245.89	508.355	2260.33	508.355	1975.97	508.355	1913.81	508.355	2079.14
506.494	913.701	506.494	1249.56	506.494	2364.25	506.494	1991.37	506.494	1980.79	506.494	2099.79
504.633	896.296	504.633	1262.48	504.633	2310.81	504.633	1931.4	504.633	1984.28	504.633	2059.63
502.771	897.403	502.771	1260.86	502.771	2339.33	502.771	2010.24	502.771	1961.33	502.771	2075
500.91	897.188	500.91	1271.13	500.91	2338.77	500.91	2004.47	500.91	1915.94	500.91	2086.39
499.049	863.947	499.049	1229.87	499.049	2303.86	499.049	2033.05	499.049	1881.13	499.049	2027.77
497.186	861.099	497.186	1252.03	497.186	2303.31	497.186	1940.11	497.186	1856.91	497.186	1986.34
495.322	860.892	495.322	1227.96	495.322	2238.05	495.322	1918.52	495.322	1919.84	495.322	1968.7
493.459	851.445	493.459	1202.58	493.459	2233.56	493.459	1936.54	493.459	1850.74	493.459	1948.42
491.596	855.2	491.596	1156.1	491.596	2172.31	491.596	1837.1	491.596	1834.46	491.596	1856.89
489.73	835.203	489.73	1146.59	489.73	2093.94	489.73	1864.36	489.73	1762.77	489.73	1797.07
487.865	816.535	487.865	1163.46	487.865	1995.83	487.865	1867.87	487.865	1710.9	487.865	1794
486	837.44	486	1155.27	486	2029.64	486	1773.79	486	1757.96	486	1752.69
484.135	818.78	484.135	1185.32	484.135	2022.56	484.135	1808.96	484.135	1754.9	484.135	1760.18
482.268	837.037	482.268	1177.12	482.268	1946.94	482.268	1829.62	482.268	1746.57	482.268	1767.66
480.402	821.022	480.402	1163.66	480.402	1986	480.402	1809.41	480.402	1721.12	480.402	1779.1
478.535	862.986	478.535	1173.92	478.535	1968.4	478.535	1793.17	478.535	1736.51	478.535	1774.72
476.666	845.655	476.666	1190.77	476.666	1896.8	476.666	1830.93	476.666	1751.9	476.666	1732.14
474.799	850.719	474.799	1148.34	474.799	1970.09	474.799	1809.42	474.799	1700.12	474.799	1768.6
472.93	863.681	472.93	1142.8	472.93	1949.86	472.93	1791.87	472.93	1732.63	472.93	1755.01
471.061	874.003	471.061	1137.26	471.061	1875.68	471.061	1792.76	471.061	1784.86	471.061	1812.5
469.191	864.581	469.191	1206.73	469.191	1879.18	469.191	1834.44	469.191	1783.12	469.191	1789.7
467.322	823.589	467.322	1182.76	467.322	1906.36	467.322	1823.47	467.322	1809	467.322	1780.06
465.451	895.733	465.451	1214.04	465.451	1821.72	465.451	1862.49	465.451	1842.76	465.451	1895.38
463.582	906.038	463.582	1222.95	463.582	1947.52	463.582	1867.31	463.582	1865.99	463.582	1847.58
461.711	886.1	461.711	1177.96	461.711	1951	461.711	1932.59	461.711	1873.43	461.711	1994.38
459.838	863.542	459.838	1211.85	459.838	1989.96	459.838	1987.33	459.838	1859.84	459.838	1947.9
457.967	875.161	457.967	1232.58	457.967	2001.31	457.967	1925.09	457.967	1783.17	457.967	1950.06
456.094	860.499	456.094	1202.07	456.094	1935.14	456.094	1885.22	456.094	1802.45	456.094	1941.71
454.221	869.486	454.221	1203.1	454.221	1963.57	454.221	1905.78	454.221	1853.24	454.221	1971.45
452.348	895.539	452.348	1252.7	452.348	1930.27	452.348	1957.84	452.348	1810.77	452.348	1885.62
450.473	838.873	450.473	1222.21	450.473	1881.23	450.473	1874.67	450.473	1756.51	450.473	1865.48
448.6	832.109	448.6	1182.54	448.6	1861.09	448.6	1812.53	448.6	1745.59	448.6	1757.4
446.725	877.834	446.725	1148.14	446.725	1831.77	446.725	1843.58	446.725	1720.24	446.725	1767.48
444.85	813.342	444.85	1143.93	444.85	1860.19	444.85	1826.08	444.85	1709.33	444.85	1729.01
442.973	806.589	442.973	1150.21	442.973	1798.1	442.973	1774.5	442.973	1622.36	442.973	1698.43
441.098	790.66	441.098	1098.79	441.098	1814.72	441.098	1707.2	441.098	1623.28	441.098	1624.59
439.221	735.412	439.221	1120.81	439.221	1820.83	439.221	1713.34	439.221	1655.66	439.221	1671.39
437.344	777.173	437.344	1069.43	437.344	1714.24	437.344	1678.85	437.344	1659.19	437.344	1642.16
435.467	790.089	435.467	1035.11	435.467	1746.58	435.467	1667.96	435.467	1626.04	435.467	1639.14
433.588	768.939	433.588	1049.27	433.588	1730.44	433.588	1672.8	433.588	1636.12	433.588	1591.59
431.711	811.971	431.711	1043.78	431.711	1675.02	431.711	1685.5	431.711	1637.04	431.711	1589.89
429.832	772.496	429.832	1065.78	429.832	1692.95	429.832	1637.95	429.832	1599.98	429.832	1606.53
427.951	782.782	427.951	1098.25	427.951	1679.45	427.951	1738.35	427.951	1574.73	427.951	1532.84
426.072	774.741	426.072	1100.6	426.072	1682.97	426.072	1698.67	426.072	1642.4	426.072	1527.23
424.191	774.554	424.191	1070.25	424.191	1677.33	424.191	1636.77	424.191	1590.98	424.191	1547.8
422.311	759.979	422.311	1039.9	422.311	1690	422.311	1653.38	422.311	1607.6	422.311	1509.49
420.43	738.872	420.43	1034.42	420.43	1686.98	420.43	1655.6	420.43	1586.29	420.43	1516.98
418.549	773.994	418.549	1047.24	418.549	1689.19	418.549	1634.28	418.549	1525.76	418.549	1519.22
416.666	764.657	416.666	1103.2	416.666	1674.4	416.666	1618.2	416.666	1530.62	416.666	1543.69
414.783	757.939	414.783	1034.98	414.783	1684.45	414.783	1570.76	414.783	1561.62	414.783	1551.16
412.9	757.756	412.9	1036.04	412.9	1670.98	412.9	1604.35	412.9	1591.29	412.9	1563.85
411.018	764.104	411.018	1014.89	411.018	1679.72	411.018	1607.88	411.018	1579.15	411.018	1549.11
409.135	800.483	409.135	1013.34	409.135	1667.56	409.135	1615.33	409.135	1597.05	409.135	1489.97
407.25	780.707	407.25	1044.42	407.25	1668.47	407.25	1599.27	407.25	1524.86	407.25	1487
405.365	764.856	405.365	998.489	405.365	1634.13	405.365	1655.01	405.365	1580.61	405.365	1525.8
403.48	780.33	403.48	996.943	403.48	1623.29	403.48	1603.72	403.48	1524.12	403.48	1522.82
401.594	771.009	401.594	1044.97	401.594	1654.21	401.594	1561.59	401.594	1548.54	401.594	1470.27
399.707	760.389	399.707	989.94	399.707	1617.29	399.707	1591.21	399.707	1523.39	399.707	1539.04
397.822	741.95	397.822	1013.17	397.822	1628.64	397.822	1599.95	397.822	1543.88	397.822	1477.38
395.934	749.592	395.934	1036.39	395.934	1596.96	395.934	1542.2	395.934	1540.9	395.934	1488.76
394.047	715.525	394.047	1043.96	394.047	1539.22	394.047	1575.72	394.047	1539.22	394.047	1505.34
392.158	737.503	392.158	1033.29	392.158	1561	392.158	1600.09	392.158	1493.25	392.158	1490.64
390.27	758.168	390.27	1072.12	390.27	1543.69	390.27	1644	390.27	1543.69	390.27	1481.16
388.381	760.589	388.381	1028.88	388.381	1608.44	388.381	1553.74	388.381	1582.39	388.381	1441.73
386.492	752.593	386.492	1014.31	386.492	1621.07	386.492	1575.5	386.492	1529.92	386.492	1455.71
384.604	765.428	384.604	986.726	384.604	1559.49	384.604	1520.44	384.604	1486.6	384.604	1477.48
382.713	715.789	382.713	998.2	382.713	1570.83	382.713	1546.1	382.713	1495.35	382.713	1443.29
380.822	729.928	380.822	1016.17	380.822	1530.12	380.822	1500.19	380.822	1466.36	380.822	1426.03
378.93	721.946	378.93	1028.94	378.93	1639.01	378.93	1562.27	378.93	1482.92	378.93	1451.7
377.039	717.87	377.039	990.973	377.039	1600.9	377.039	1533.28	377.039	1452.65	377.039	1420.13
375.146	698.194	375.146	1005.04	375.146	1575.81	375.146	1557.61	375.146	1510.8	375.146	1436.69
373.254	722.722	373.254	1004.79	373.254	1544.23	373.254	1546.83	373.254	1497.44	373.254	1474.04
371.361	716.05	371.361	982.457	371.361	1603.64	371.361	1534.76	371.361	1495.78	371.361	1484.08
369.469	709.38	369.469	1003.01	369.469	1565.57	369.469	1524	369.469	1499.31	369.469	1446.04
367.574	748.176	367.574	972.889	367.574	1550.91	367.574	1523.63	367.574	1458.68	367.574	1430.11
365.68	736.308	365.68	977.848	365.68	1534.95	365.68	1558.32	365.68	1436.25	365.68	1421.97
363.785	721.848	363.785	990.594	363.785	1582.61	363.785	1563.14	363.785	1434.61	363.785	1426.82
361.891	712.588	361.891	979.97	361.891	1543.29	361.891	1549.78	361.891	1475.8	361.891	1394.02
359.994	738.368	359.994	965.459	359.994	1531.24	359.994	1558.49	359.994	1518.26	359.994	1430.02
358.098	758.947	358.098	979.496	358.098	1545.14	358.098	1537.35	358.098	1445.24	358.098	1432.27
356.201	736.714	356.201	984.446	356.201	1569.41	356.201	1551.25	356.201	1435.81	356.201	1439.7
354.305	684.666	354.305	977.724	354.305	1570.32	354.305	1527.53	354.305	1452.32	354.305	1458.81
352.406	716.911	352.406	1008.6	352.406	1566.05	352.406	1520.68	352.406	1451.97	352.406	1422.15
350.508	745.251	350.508	975.955	350.508	1520.31	350.508	1508.65	350.508	1468.47	350.508	1411.44
348.609	730.817	348.609	1031.44	348.609	1547.15	348.609	1510.87	348.609	1433.13	348.609	1437.01
346.711	715.094	346.711	1013.05	346.711	1554.55	346.711	1507.92	346.711	1467.76	346.711	1459.98
344.812	714.921	344.812	1008.92	344.812	1529.57	344.812	1567.13	344.812	1444.09	344.812	1422.07
342.912	719.927	342.912	993.137	342.912	1558.98	342.912	1575.81	342.912	1395.83	342.912	1429.5
341.012	715.869	341.012	985.129	341.012	1571.55	341.012	1513.29	341.012	1487.4	341.012	1465.4
339.111	713.107	339.111	996.538	339.111	1581.52	339.111	1565.99	339.111	1459.86	339.111	1455.98
337.209	720.697	337.209	978.182	337.209	1586.31	337.209	1578.55	337.209	1460.8	337.209	1437.51
335.309	725.697	335.309	970.183	335.309	1584.63	335.309	1575.58	335.309	1475.97	335.309	1443.63
333.406	744.92	333.406	1029.44	333.406	1562.26	333.406	1598.47	333.406	1430.35	333.406	1469.15
331.504	774.477	331.504	1046	331.504	1578.69	331.504	1519.22	331.504	1457.15	331.504	1488.19
329.6	725.169	329.6	1037.99	329.6	1579.6	329.6	1586.06	329.6	1443.87	329.6	1472.31
327.697	704.316	327.697	986.042	327.697	1579.22	327.697	1550.79	327.697	1443.52	327.697	1391.83
325.793	742.905	325.793	1041.36	325.793	1532.32	325.793	1584	325.793	1461.26	325.793	1467.72
323.889	753.059	323.889	1050.15	323.889	1609.45	323.889	1584.91	323.889	1481.57	323.889	1485.45
321.982	795.491	321.982	995.656	321.982	1598.73	321.982	1536.74	321.982	1473.47	321.982	1540.62
320.078	732.036	320.078	1026.4	320.078	1620.29	320.078	1563.48	320.078	1409.85	320.078	1440.83
318.172	766.709	318.172	987.428	318.172	1588.92	318.172	1594.08	318.172	1480.5	318.172	1483.08
316.266	735.552	316.266	1027.19	316.266	1594.99	316.266	1619.5	316.266	1490.46	316.266	1490.46
314.359	728.923	314.359	1043.71	314.359	1639.75	314.359	1531.38	314.359	1522.35	314.359	1505.58
312.451	728.746	312.451	1042.17	312.451	1605.82	312.451	1567.13	312.451	1507.79	312.451	1543.91
310.543	755.648	310.543	1003.23	310.543	1632.51	310.543	1596.4	310.543	1512.59	310.543	1535.8
308.635	761.911	308.635	1035.22	308.635	1621.8	308.635	1610.2	308.635	1436.16	308.635	1531.56
306.727	799.103	306.727	996.301	306.727	1581.45	306.727	1621.41	306.727	1505.41	306.727	1576.3
304.818	721.595	304.818	1050.18	304.818	1639.05	304.818	1640.34	304.818	1489.58	304.818	1565.6
302.908	766.509	302.908	1026.74	302.908	1661.84	302.908	1641.23	302.908	1531.73	302.908	1529.15
300.998	763.747	300.998	1007.17	300.998	1651.14	300.998	1644.7	300.998	1487.57	300.998	1576.44
299.088	844.682	299.088	1004.35	299.088	1601.8	299.088	1646.87	299.088	1520.68	299.088	1524.55
297.176	792.984	297.176	1023.41	297.176	1628.45	297.176	1650.33	297.176	1542.2	297.176	1573.09
295.266	791.504	295.266	1048.9	295.266	1625.48	295.266	1633.2	295.266	1540.54	295.266	1559.84
293.354	790.025	293.354	1127.14	293.354	1654.68	293.354	1684.27	293.354	1578.76	293.354	1605.78
291.441	803.983	291.441	1044.54	291.441	1650.42	291.441	1694.15	291.441	1503.77	291.441	1606.68
289.527	794.786	289.527	1070	289.527	1678.31	289.527	1673.17	289.527	1538.13	289.527	1617.86
287.615	768.877	287.615	1041.46	287.615	1630.33	287.615	1685.62	287.615	1486.32	287.615	1612.33
285.701	814.966	285.701	1057.91	285.701	1647.93	285.701	1725.05	285.701	1518.1	285.701	1609.37
283.787	828.904	283.787	1074.36	283.787	1674.52	283.787	1765.76	283.787	1592.27	283.787	1643.67
281.873	810.716	281.873	1135.77	281.873	1697.23	281.873	1802.59	281.873	1581.6	281.873	1627.86
279.957	797.674	279.957	1121.37	279.957	1709.67	279.957	1728.93	279.957	1561.95	279.957	1674.99
278.041	807.753	278.041	1117.24	278.041	1763.19	278.041	1700.26	278.041	1591.11	278.041	1668.16
276.125	804.989	276.125	1082.31	276.125	1708.84	276.125	1730.66	276.125	1580.45	276.125	1635.66
274.209	799.659	274.209	1058.94	274.209	1704.57	274.209	1718.69	274.209	1533.86	274.209	1603.17
272.291	764.817	272.291	1049.7	272.291	1660.52	272.291	1656.67	272.291	1523.22	272.291	1541.18
270.375	769.762	270.375	1050.73	270.375	1652.42	270.375	1652.42	270.375	1531.83	270.375	1562.62
268.457	813.184	268.457	1024.82	268.457	1626.37	268.457	1659.72	268.457	1510.93	268.457	1501.95
266.537	759.129	266.537	1066.88	266.537	1647.77	266.537	1668.29	266.537	1483.64	266.537	1514.41
264.619	743.561	264.619	1026.88	264.619	1601.22	264.619	1652.5	264.619	1511.48	264.619	1433.28
262.699	769.013	262.699	983.056	262.699	1505.98	262.699	1603.39	262.699	1473.94	262.699	1406.01
260.779	709.883	260.779	987.942	260.779	1533.81	260.779	1637.6	260.779	1453.08	260.779	1442.83
258.859	741.737	258.859	1003.07	258.859	1486.04	258.859	1565.46	258.859	1493.72	258.859	1474.51
256.939	768.452	256.939	988.742	256.939	1558.68	256.939	1586.85	256.939	1422.92	256.939	1431.88
255.018	731.132	255.018	996.184	255.018	1484.03	255.018	1545.49	255.018	1437.94	255.018	1432.81
253.096	774.479	253.096	1033.07	253.096	1510.55	253.096	1559.2	253.096	1454.23	253.096	1487.51
251.174	724.377	251.174	968.823	251.174	1570.34	251.174	1612.57	251.174	1476.91	251.174	1490.99
249.252	720.363	249.252	1053.03	249.252	1494.46	249.252	1523.89	249.252	1482.95	249.252	1421.53
247.328	761.121	247.328	993.935	247.328	1533.76	247.328	1570.85	247.328	1462.12	247.328	1457
245.404	750.705	245.404	1024.39	245.404	1529.55	245.404	1576.86	245.404	1454.09	245.404	1488.62
243.48	744.129	243.48	1003.68	243.48	1478.03	243.48	1631.46	243.48	1522.78	243.48	1558.58
241.557	754.174	241.557	1037.95	241.557	1494.29	241.557	1633.62	241.557	1507.07	241.557	1545.42
239.631	771.882	239.631	985.3	239.631	1573.16	239.631	1663.89	239.631	1587.21	239.631	1560.38
237.705	789.581	237.705	1063	237.705	1666.04	237.705	1637.93	237.705	1604.71	237.705	1655.82
235.779	828.986	235.779	1093.39	235.779	1688.63	235.779	1757.6	235.779	1756.33	235.779	1815.08
233.854	879.864	233.854	1225.94	233.854	1948.73	233.854	1987.04	233.854	1910.42	233.854	1984.48
231.926	986.893	231.926	1315.01	231.926	2207.42	231.926	2124.44	231.926	2116.78	231.926	2335.09
230	1064.51	230	1502.32	230	2481.31	230	2316.66	230	2450.68	230	2782.54
228.072	1194.41	228.072	1598.93	228.072	2707.85	228.072	2785.69	228.072	2854.6	228.072	3394.38
226.143	1219.64	226.143	1664.88	226.143	2711.02	226.143	2871.76	226.143	2805.42	226.143	3504.55
224.215	1132.61	224.215	1519.08	224.215	2441.23	224.215	2586.64	224.215	2538.17	224.215	3034.32
222.285	1004.82	222.285	1321.06	222.285	2217.49	222.285	2319.5	222.285	2167.76	222.285	2605.13
220.355	991.826	220.355	1248.07	220.355	1986.2	220.355	2103.49	220.355	1972.18	220.355	2135.36
218.426	921.485	218.426	1181.49	218.426	1873.56	218.426	1920.72	218.426	1791.99	218.426	1958.95
216.494	870.292	216.494	1120.04	216.494	1794.1	216.494	1838.7	216.494	1721.47	216.494	1762.24
214.564	850.971	214.564	1072.63	214.564	1777.1	214.564	1741.43	214.564	1718.5	214.564	1709.59
212.633	792.178	212.633	1030.34	212.633	1709.17	212.633	1712.99	212.633	1627.66	212.633	1560.16
210.701	795.805	210.701	1042.82	210.701	1685.83	210.701	1692.2	210.701	1606.89	210.701	1544.5
208.768	798.157	208.768	1065.48	208.768	1718.52	208.768	1718.52	208.768	1624.32	208.768	1573.4
206.836	813.234	206.836	1071.59	206.836	1650.65	206.836	1616.29	206.836	1593.38	206.836	1611.2
204.902	834.666	204.902	1052.24	204.902	1687.14	204.902	1645.16	204.902	1606.99	204.902	1589.17
202.967	809.021	202.967	1051.98	202.967	1668.92	202.967	1626.95	202.967	1637.12	202.967	1595.15
201.033	807.552	201.033	1046.64	201.033	1723.2	201.033	1679.96	201.033	1587.13	201.033	1561.69
199.098	807.356	199.098	1028.58	199.098	1688.45	199.098	1642.68	199.098	1605.81	199.098	1584.2
197.164	781.736	197.164	1019.43	197.164	1648.64	197.164	1679.14	197.164	1653.72	197.164	1576.18
195.227	820.941	195.227	1080.19	195.227	1720.67	195.227	1629.17	195.227	1587.24	195.227	1570.72
193.291	792.79	193.291	1024.02	193.291	1684.68	193.291	1697.38	193.291	1604.64	193.291	1574.14
191.354	806.568	191.354	1031.39	191.354	1695.7	191.354	1689.35	191.354	1604.25	191.354	1604.25
189.418	825.42	189.418	1078.12	189.418	1720.68	189.418	1704.17	189.418	1639.41	189.418	1603.85
187.48	834.105	187.48	1068.98	187.48	1781.2	187.48	1656.78	187.48	1628.85	187.48	1650.44
185.541	828.825	185.541	1086.48	185.541	1710.96	185.541	1658.92	185.541	1585.3	185.541	1629.73
183.604	812.126	183.604	1054.5	183.604	1848.86	183.604	1697.85	183.604	1655.98	183.604	1586.18
181.664	771.332	181.664	1058.04	181.664	1825.57	181.664	1688.56	181.664	1573.11	181.664	1581.99
179.725	777.485	179.725	1070.47	179.725	1841.61	179.725	1684.34	179.725	1612.05	179.725	1553.7
177.783	793.78	177.783	1044.85	177.783	1851.31	177.783	1682.66	177.783	1602.78	177.783	1559.66
175.844	849.365	175.844	1015.44	175.844	1931.99	175.844	1682.25	175.844	1561.82	175.844	1646.75
173.902	814.938	173.902	1062.08	173.902	1921.38	173.902	1741.41	173.902	1612.13	173.902	1594.39
171.961	836.28	171.961	1070.69	171.961	1956.39	171.961	1746.05	171.961	1618.08	171.961	1643.42
170.02	838.61	170.02	1129.97	170.02	1976.18	170.02	1773.49	170.02	1689.89	170.02	1788.7
168.076	857.402	168.076	1120.83	168.076	1971.9	168.076	1780.66	168.076	1746.47	168.076	1909.84
166.135	891.379	166.135	1158.54	166.135	2022.06	166.135	1847.33	166.135	1732.11	166.135	1909.37
164.191	883.566	164.191	1126.61	164.191	2001.32	164.191	1858.27	164.191	1715.23	164.191	1850.68
162.246	835.26	162.246	1113.68	162.246	1811	162.246	1747.72	162.246	1650.27	162.246	1632.55
160.303	813.547	160.303	1060.27	160.303	1748.56	160.303	1714.4	160.303	1576.48	160.303	1704.27
158.357	793.11	158.357	1038.51	158.357	1711.45	158.357	1672.23	158.357	1573.57	158.357	1630.49
156.412	829.59	156.412	1054.69	156.412	1728.73	156.412	1669.3	156.412	1604.8	156.412	1637.68
154.467	828.123	154.467	1021.56	154.467	1699.23	154.467	1672.68	154.467	1539.93	154.467	1685.33
152.521	822.865	152.521	1084.51	152.521	1672.27	152.521	1715.25	152.521	1633.09	152.521	1645.73
150.574	787.281	150.574	1029.91	150.574	1607.42	150.574	1656.7	150.574	1565.72	150.574	1606.15
148.627	794.669	148.627	986.703	148.627	1647.45	148.627	1649.98	148.627	1572.91	148.627	1572.91
146.68	771.74	146.68	1023.09	146.68	1657.16	146.68	1707.68	146.68	1624.32	146.68	1621.79
144.73	756.398	144.73	1030.42	144.73	1568.36	144.73	1756.51	144.73	1632.76	144.73	1618.87
142.783	782.725	142.783	1049.1	142.783	1665.18	142.783	1753.56	142.783	1581.86	142.783	1665.18
140.834	822.923	140.834	1026.13	140.834	1614.29	140.834	1774.58	140.834	1611.77	140.834	1621.86
138.885	811.365	138.885	989.285	138.885	1670.68	138.885	1746.39	138.885	1574.78	138.885	1598.76
136.934	768.275	136.934	1018.06	136.934	1643.78	136.934	1640	136.934	1558	136.934	1573.13
134.982	773.132	134.982	1010.24	134.982	1618.15	134.982	1616.89	134.982	1514.73	134.982	1541.22
133.033	801.945	133.033	1032.69	133.033	1610.19	133.033	1678.28	133.033	1535.8	133.033	1581.19
131.08	770.233	131.08	1021.1	131.08	1670.31	131.08	1669.05	131.08	1553.07	131.08	1598.45
129.129	759.963	129.129	1041.01	129.129	1679.98	129.129	1639.65	129.129	1545.13	129.129	1533.79
127.176	777.417	127.176	982.797	127.176	1688.39	127.176	1658.15	127.176	1567.43	127.176	1530.89
125.225	741.956	125.225	1025.39	125.225	1650.19	125.225	1676.64	125.225	1548.16	125.225	1533.04
123.27	779.556	123.27	1032.69	123.27	1693.87	123.27	1668.68	123.27	1498.66	123.27	1571.71
121.316	774.33	121.316	1012.29	121.316	1668.27	121.316	1695.97	121.316	1484.45	121.316	1559.99
119.363	770.364	119.363	971.767	119.363	1615	119.363	1621.29	119.363	1531.92	119.363	1541.99
117.408	786.536	117.408	1023.13	117.408	1651.1	117.408	1671.23	117.408	1522.73	117.408	1522.73
115.453	752.374	115.453	990.164	115.453	1658.24	115.453	1672.08	115.453	1538.72	115.453	1497.2
113.496	718.228	113.496	973.571	113.496	1667.9	113.496	1633.94	113.496	1475.45	113.496	1472.93
111.541	726.856	111.541	916.744	111.541	1658.69	111.541	1579.47	111.541	1502.76	111.541	1548.03
109.584	748.051	109.584	969.323	109.584	1669.6	109.584	1639.43	109.584	1498.62	109.584	1555.19
107.627	776.778	107.627	996.739	107.627	1651.59	107.627	1586.24	107.627	1510.82	107.627	1475.63
105.668	704.961	105.668	927.382	105.668	1610.98	105.668	1579.56	105.668	1435.05	105.668	1430.03
103.711	662.074	103.711	883.184	103.711	1488.72	103.711	1451.04	103.711	1371.89	103.711	1354.3
101.752	621.72	101.752	846.544	101.752	1397.93	101.752	1394.16	101.752	1311.26	101.752	1282.38
99.793	609.012	99.793	784.809	99.793	1349.87	99.793	1344.85	99.793	1209.23	99.793	1206.72

## Sheet: Fig 2e
60 min		120 min		240 min		600 min
2θ (º)	Intensity	2θ (º)	Intensity	2θ (º)	Intensity	2θ (º)	Intensity
5.0354	7709	5.0354	10868.2	5.0354	14457.1	5.0354	18682.2
5.07479	7578	5.07479	10864.2	5.07479	14380.1	5.07479	18488.2
5.11418	7289	5.11418	10781.2	5.11418	14217.1	5.11418	18351.2
5.15357	7163	5.15357	10504.2	5.15357	13870.1	5.15357	18216.2
5.19296	7068	5.19296	10375.2	5.19296	13788.1	5.19296	17905.2
5.23235	6807	5.23235	10253.2	5.23235	13565.1	5.23235	17794.2
5.27174	6657	5.27174	10031.2	5.27174	13471.1	5.27174	17427.2
5.31113	6605	5.31113	9908.17	5.31113	13285.1	5.31113	17555.2
5.35052	6343	5.35052	9527.17	5.35052	13280.1	5.35052	17391.2
5.38991	6209	5.38991	9624.17	5.38991	13013.1	5.38991	17176.2
5.4293	5870	5.4293	9427.17	5.4293	13049.1	5.4293	17199.2
5.4687	5941	5.4687	9401.17	5.4687	12851.1	5.4687	16933.2
5.50809	5579	5.50809	9077.17	5.50809	12696.1	5.50809	16872.2
5.54748	5649	5.54748	9160.17	5.54748	12610.1	5.54748	16751.2
5.58687	5597	5.58687	8892.17	5.58687	12520.1	5.58687	16623.2
5.62626	5379	5.62626	8759.17	5.62626	12513.1	5.62626	16631.2
5.66565	5242	5.66565	8643.17	5.66565	12378.1	5.66565	16369.2
5.70504	5008	5.70504	8618.17	5.70504	12454.1	5.70504	16416.2
5.74443	5084	5.74443	8534.17	5.74443	12184.1	5.74443	16335.2
5.78382	4940	5.78382	8420.17	5.78382	12128.1	5.78382	16149.2
5.82321	4839	5.82321	8360.17	5.82321	11963.1	5.82321	15978.2
5.8626	4658	5.8626	8229.17	5.8626	12003.1	5.8626	16085.2
5.90199	4811	5.90199	8335.17	5.90199	11774.1	5.90199	15919.2
5.94139	4717	5.94139	8047.17	5.94139	11611.1	5.94139	15734.2
5.98078	4580	5.98078	7964.17	5.98078	11560.1	5.98078	15598.2
6.02017	4410	6.02017	7819.17	6.02017	11345.1	6.02017	15580.2
6.05956	4346	6.05956	7612.17	6.05956	11155.1	6.05956	15441.2
6.09895	4138	6.09895	7447.17	6.09895	11027.1	6.09895	15024.2
6.13834	4011	6.13834	7347.17	6.13834	10970.1	6.13834	15014.2
6.17773	3848	6.17773	7196.17	6.17773	10825.1	6.17773	14952.2
6.21712	3658	6.21712	7183.17	6.21712	10818.1	6.21712	15047.2
6.25651	3492	6.25651	7134.17	6.25651	10765.1	6.25651	14900.2
6.2959	3637	6.2959	6961.17	6.2959	10931.1	6.2959	14797.2
6.33529	3401	6.33529	7077.17	6.33529	10649.1	6.33529	14739.2
6.37468	3324	6.37468	6971.17	6.37468	10636.1	6.37468	14703.2
6.41408	3323	6.41408	6840.17	6.41408	10643.1	6.41408	14704.2
6.45347	3231	6.45347	6775.17	6.45347	10547.1	6.45347	14666.2
6.49286	3128	6.49286	6875.17	6.49286	10510.1	6.49286	14733.2
6.53225	3008	6.53225	6673.17	6.53225	10600.1	6.53225	14884.2
6.57164	3095	6.57164	6586.17	6.57164	10481.1	6.57164	14808.2
6.61103	3115	6.61103	6701.17	6.61103	10285.1	6.61103	14702.2
6.65042	2973	6.65042	6615.17	6.65042	10269.1	6.65042	14334.2
6.68981	2897	6.68981	6525.17	6.68981	10272.1	6.68981	14268.2
6.7292	2971	6.7292	6470.17	6.7292	10065.1	6.7292	14178.2
6.76859	2826	6.76859	6573.17	6.76859	10137.1	6.76859	14169.2
6.80798	2740	6.80798	6508.17	6.80798	10244.1	6.80798	14266.2
6.84737	2865	6.84737	6557.17	6.84737	10196.1	6.84737	14176.2
6.88676	2702	6.88676	6492.17	6.88676	10114.1	6.88676	14092.2
6.92616	2655	6.92616	6474.17	6.92616	10207.1	6.92616	14196.2
6.96555	2662	6.96555	6487.17	6.96555	10162.1	6.96555	14176.2
7.00494	2650	7.00494	6526.17	7.00494	10127.1	7.00494	14145.2
7.04433	2699	7.04433	6494.17	7.04433	10297.1	7.04433	14103.2
7.08372	2696	7.08372	6554.17	7.08372	10145.1	7.08372	14145.2
7.12311	2617	7.12311	6510.17	7.12311	10199.1	7.12311	14072.2
7.1625	2684	7.1625	6398.17	7.1625	10216.1	7.1625	14099.2
7.20189	2719	7.20189	6459.17	7.20189	10122.1	7.20189	14089.2
7.24128	2610	7.24128	6359.17	7.24128	10123.1	7.24128	14128.2
7.28067	2679	7.28067	6394.17	7.28067	10155.1	7.28067	14171.2
7.32006	2720	7.32006	6398.17	7.32006	10144.1	7.32006	14163.2
7.35946	2677	7.35946	6323.17	7.35946	10172.1	7.35946	14089.2
7.39885	2655	7.39885	6365.17	7.39885	10040.1	7.39885	14092.2
7.43824	2643	7.43824	6335.17	7.43824	10091.1	7.43824	14050.2
7.47763	2522	7.47763	6278.17	7.47763	10107.1	7.47763	14122.2
7.51702	2706	7.51702	6403.17	7.51702	10064.1	7.51702	13970.2
7.55641	2672	7.55641	6309.17	7.55641	10063.1	7.55641	14027.2
7.5958	2560	7.5958	6347.17	7.5958	10017.1	7.5958	13974.2
7.63519	2629	7.63519	6322.17	7.63519	10082.1	7.63519	14008.2
7.67458	2670	7.67458	6351.17	7.67458	10127.1	7.67458	14066.2
7.71397	2655	7.71397	6281.17	7.71397	10023.1	7.71397	13978.2
7.75336	2633	7.75336	6389.17	7.75336	10103.1	7.75336	13966.2
7.79275	2544	7.79275	6402.17	7.79275	10080.1	7.79275	14034.2
7.83215	2540	7.83215	6379.17	7.83215	10044.1	7.83215	14059.2
7.87154	2604	7.87154	6357.17	7.87154	10123.1	7.87154	14010.2
7.91093	2588	7.91093	6305.17	7.91093	10135.1	7.91093	14107.2
7.95032	2540	7.95032	6390.17	7.95032	9986.06	7.95032	14055.2
7.98971	2624	7.98971	6306.17	7.98971	10006.1	7.98971	13982.2
8.0291	2615	8.0291	6321.17	8.0291	9985.06	8.0291	13839.2
8.06849	2659	8.06849	6366.17	8.06849	10121.1	8.06849	14052.2
8.10788	2578	8.10788	6282.17	8.10788	10072.1	8.10788	14081.2
8.14727	2695	8.14727	6281.17	8.14727	10121.1	8.14727	14022.2
8.18666	2551	8.18666	6308.17	8.18666	10121.1	8.18666	14025.2
8.22605	2615	8.22605	6328.17	8.22605	10147.1	8.22605	14074.2
8.26544	2531	8.26544	6373.17	8.26544	10001.1	8.26544	14017.2
8.30484	2579	8.30484	6299.17	8.30484	10104.1	8.30484	14037.2
8.34423	2565	8.34423	6338.17	8.34423	10072.1	8.34423	14018.2
8.38362	2465	8.38362	6388.17	8.38362	10091.1	8.38362	14074.2
8.42301	2537	8.42301	6343.17	8.42301	9986.06	8.42301	13909.2
8.4624	2513	8.4624	6345.17	8.4624	10010.1	8.4624	13994.2
8.50179	2635	8.50179	6322.17	8.50179	10027.1	8.50179	14026.2
8.54118	2586	8.54118	6300.17	8.54118	9957.06	8.54118	14085.2
8.58057	2558	8.58057	6309.17	8.58057	9997.06	8.58057	14048.2
8.61996	2554	8.61996	6306.17	8.61996	10110.1	8.61996	14058.2
8.65935	2565	8.65935	6325.17	8.65935	10119.1	8.65935	14055.2
8.69875	2480	8.69875	6393.17	8.69875	10120.1	8.69875	14003.2
8.73813	2575	8.73813	6350.17	8.73813	10011.1	8.73813	14046.2
8.77753	2502	8.77753	6328.17	8.77753	10001.1	8.77753	13971.2
8.81692	2502	8.81692	6254.17	8.81692	10050.1	8.81692	14001.2
8.85631	2569	8.85631	6369.17	8.85631	10154.1	8.85631	13964.2
8.8957	2604	8.8957	6371.17	8.8957	9999.06	8.8957	14107.2
8.93509	2539	8.93509	6389.17	8.93509	10025.1	8.93509	13998.2
8.97448	2505	8.97448	6270.17	8.97448	9995.06	8.97448	13943.2
9.01387	2656	9.01387	6260.17	9.01387	10041.1	9.01387	14057.2
9.05326	2509	9.05326	6296.17	9.05326	9934.06	9.05326	14061.2
9.09265	2518	9.09265	6258.17	9.09265	9976.06	9.09265	13970.2
9.13204	2414	9.13204	6315.17	9.13204	9945.06	9.13204	14135.2
9.17143	2585	9.17143	6293.17	9.17143	9981.06	9.17143	13974.2
9.21082	2429	9.21082	6357.17	9.21082	10044.1	9.21082	14161.2
9.25022	2519	9.25022	6299.17	9.25022	9902.06	9.25022	14206.2
9.28961	2551	9.28961	6360.17	9.28961	10000.1	9.28961	14153.2
9.329	2563	9.329	6324.17	9.329	10134.1	9.329	14451.2
9.36839	2575	9.36839	6230.17	9.36839	10003.1	9.36839	14292.2
9.40778	2619	9.40778	6421.17	9.40778	10025.1	9.40778	14135.2
9.44717	2605	9.44717	6320.17	9.44717	10002.1	9.44717	13993.2
9.48656	2669	9.48656	6291.17	9.48656	9977.06	9.48656	14040.2
9.52595	2614	9.52595	6225.17	9.52595	10043.1	9.52595	13974.2
9.56534	2557	9.56534	6340.17	9.56534	9918.06	9.56534	13951.2
9.60473	2522	9.60473	6332.17	9.60473	10041.1	9.60473	13969.2
9.64413	2611	9.64413	6297.17	9.64413	9969.06	9.64413	13977.2
9.68352	2574	9.68352	6323.17	9.68352	10012.1	9.68352	13977.2
9.72291	2557	9.72291	6268.17	9.72291	10062.1	9.72291	13964.2
9.7623	2524	9.7623	6258.17	9.7623	10107.1	9.7623	14006.2
9.80169	2574	9.80169	6311.17	9.80169	10042.1	9.80169	13968.2
9.84108	2551	9.84108	6294.17	9.84108	10061.1	9.84108	13958.2
9.88047	2561	9.88047	6241.17	9.88047	9975.06	9.88047	14024.2
9.91986	2615	9.91986	6423.17	9.91986	9938.06	9.91986	13908.2
9.95925	2549	9.95925	6311.17	9.95925	9984.06	9.95925	13940.2
9.99864	2452	9.99864	6344.17	9.99864	10003.1	9.99864	13992.2
10.038	2521	10.038	6294.17	10.038	9955.06	10.038	13978.2
10.0774	2579	10.0774	6332.17	10.0774	10027.1	10.0774	13937.2
10.1168	2531	10.1168	6314.17	10.1168	9928.06	10.1168	14029.2
10.1562	2478	10.1562	6263.17	10.1562	9999.06	10.1562	13910.2
10.1956	2477	10.1956	6320.17	10.1956	10021.1	10.1956	14024.2
10.235	2495	10.235	6241.17	10.235	9991.06	10.235	13934.2
10.2744	2566	10.2744	6367.17	10.2744	9986.06	10.2744	13971.2
10.3138	2611	10.3138	6363.17	10.3138	9997.06	10.3138	13880.2
10.3532	2472	10.3532	6340.17	10.3532	9981.06	10.3532	14083.2
10.3925	2538	10.3925	6202.17	10.3925	10044.1	10.3925	13942.2
10.4319	2474	10.4319	6356.17	10.4319	9951.06	10.4319	13965.2
10.4713	2454	10.4713	6395.17	10.4713	10025.1	10.4713	13913.2
10.5107	2615	10.5107	6299.17	10.5107	10036.1	10.5107	13943.2
10.5501	2580	10.5501	6264.17	10.5501	10055.1	10.5501	13958.2
10.5895	2539	10.5895	6343.17	10.5895	10076.1	10.5895	13997.2
10.6289	2509	10.6289	6285.17	10.6289	9961.06	10.6289	14137.2
10.6683	2554	10.6683	6350.17	10.6683	10015.1	10.6683	14024.2
10.7077	2513	10.7077	6324.17	10.7077	10037.1	10.7077	14101.2
10.7471	2628	10.7471	6382.17	10.7471	10130.1	10.7471	13967.2
10.7865	2454	10.7865	6406.17	10.7865	9980.06	10.7865	13975.2
10.8259	2543	10.8259	6302.17	10.8259	10059.1	10.8259	13977.2
10.8652	2585	10.8652	6238.17	10.8652	10012.1	10.8652	13987.2
10.9046	2520	10.9046	6333.17	10.9046	10097.1	10.9046	14055.2
10.944	2481	10.944	6275.17	10.944	10089.1	10.944	14060.2
10.9834	2509	10.9834	6386.17	10.9834	10102.1	10.9834	14046.2
11.0228	2677	11.0228	6307.17	11.0228	10021.1	11.0228	14118.2
11.0622	2575	11.0622	6294.17	11.0622	10002.1	11.0622	14037.2
11.1016	2576	11.1016	6304.17	11.1016	10090.1	11.1016	14092.2
11.141	2583	11.141	6394.17	11.141	10037.1	11.141	14115.2
11.1804	2533	11.1804	6310.17	11.1804	10045.1	11.1804	14198.2
11.2197	2551	11.2197	6379.17	11.2197	10005.1	11.2197	14152.2
11.2591	2559	11.2591	6411.17	11.2591	10122.1	11.2591	14237.2
11.2985	2624	11.2985	6395.17	11.2985	10167.1	11.2985	14357.2
11.3379	2487	11.3379	6351.17	11.3379	10207.1	11.3379	14456.2
11.3773	2603	11.3773	6261.17	11.3773	10216.1	11.3773	14760.2
11.4167	2476	11.4167	6379.17	11.4167	10375.1	11.4167	15019.2
11.4561	2621	11.4561	6371.17	11.4561	10546.1	11.4561	15413.2
11.4955	2522	11.4955	6441.17	11.4955	10323.1	11.4955	15694.2
11.5349	2653	11.5349	6501.17	11.5349	10170.1	11.5349	14900.2
11.5743	2653	11.5743	6453.17	11.5743	10100.1	11.5743	14408.2
11.6137	2724	11.6137	6368.17	11.6137	9995.06	11.6137	14111.2
11.6531	2778	11.6531	6370.17	11.6531	10126.1	11.6531	13977.2
11.6924	2616	11.6924	6404.17	11.6924	10130.1	11.6924	14021.2
11.7318	2617	11.7318	6401.17	11.7318	10178.1	11.7318	14003.2
11.7712	2573	11.7712	6462.17	11.7712	10080.1	11.7712	14049.2
11.8106	2525	11.8106	6330.17	11.8106	10056.1	11.8106	14143.2
11.85	2615	11.85	6395.17	11.85	10137.1	11.85	14134.2
11.8894	2606	11.8894	6417.17	11.8894	10143.1	11.8894	14113.2
11.9288	2628	11.9288	6333.17	11.9288	10091.1	11.9288	14101.2
11.9682	2595	11.9682	6417.17	11.9682	10007.1	11.9682	14151.2
12.0076	2739	12.0076	6385.17	12.0076	10078.1	12.0076	14083.2
12.047	2646	12.047	6374.17	12.047	10065.1	12.047	14086.2
12.0863	2525	12.0863	6366.17	12.0863	10092.1	12.0863	14159.2
12.1257	2678	12.1257	6394.17	12.1257	10094.1	12.1257	14025.2
12.1651	2623	12.1651	6450.17	12.1651	10048.1	12.1651	14049.2
12.2045	2595	12.2045	6421.17	12.2045	10265.1	12.2045	14098.2
12.2439	2705	12.2439	6432.17	12.2439	10118.1	12.2439	14065.2
12.2833	2654	12.2833	6513.17	12.2833	10181.1	12.2833	14121.2
12.3227	2787	12.3227	6450.17	12.3227	10164.1	12.3227	14183.2
12.3621	2616	12.3621	6453.17	12.3621	10172.1	12.3621	14111.2
12.4015	2671	12.4015	6591.17	12.4015	10140.1	12.4015	14173.2
12.4409	2703	12.4409	6595.17	12.4409	10186.1	12.4409	14135.2
12.4803	2675	12.4803	6425.17	12.4803	10186.1	12.4803	14159.2
12.5197	2639	12.5197	6493.17	12.5197	10197.1	12.5197	14087.2
12.559	2674	12.559	6478.17	12.559	10143.1	12.559	14173.2
12.5984	2664	12.5984	6595.17	12.5984	10198.1	12.5984	14246.2
12.6378	2712	12.6378	6408.17	12.6378	10111.1	12.6378	14144.2
12.6772	2604	12.6772	6579.17	12.6772	10205.1	12.6772	14176.2
12.7166	2731	12.7166	6554.17	12.7166	10273.1	12.7166	14136.2
12.756	2789	12.756	6624.17	12.756	10212.1	12.756	14187.2
12.7954	2749	12.7954	6531.17	12.7954	10248.1	12.7954	14217.2
12.8348	2716	12.8348	6582.17	12.8348	10132.1	12.8348	14267.2
12.8742	2702	12.8742	6636.17	12.8742	10227.1	12.8742	14236.2
12.9136	2661	12.9136	6648.17	12.9136	10285.1	12.9136	14200.2
12.9529	2694	12.9529	6583.17	12.9529	10245.1	12.9529	14202.2
12.9923	2750	12.9923	6665.17	12.9923	10208.1	12.9923	14290.2
13.0317	2603	13.0317	6671.17	13.0317	10345.1	13.0317	14346.2
13.0711	2689	13.0711	6694.17	13.0711	10297.1	13.0711	14321.2
13.1105	2859	13.1105	6669.17	13.1105	10352.1	13.1105	14259.2
13.1499	2888	13.1499	6654.17	13.1499	10322.1	13.1499	14436.2
13.1893	2730	13.1893	6630.17	13.1893	10340.1	13.1893	14469.2
13.2287	2721	13.2287	6602.17	13.2287	10363.1	13.2287	14593.2
13.2681	2894	13.2681	6663.17	13.2681	10358.1	13.2681	14823.2
13.3075	2878	13.3075	6631.17	13.3075	10361.1	13.3075	14688.2
13.3469	2761	13.3469	6788.17	13.3469	10337.1	13.3469	14484.2
13.3863	2883	13.3863	6750.17	13.3863	10414.1	13.3863	14418.2
13.4256	2921	13.4256	6676.17	13.4256	10307.1	13.4256	14388.2
13.465	2883	13.465	6715.17	13.465	10336.1	13.465	14336.2
13.5044	2886	13.5044	6736.17	13.5044	10474.1	13.5044	14360.2
13.5438	2980	13.5438	6741.17	13.5438	10363.1	13.5438	14251.2
13.5832	2880	13.5832	6719.17	13.5832	10400.1	13.5832	14324.2
13.6226	2956	13.6226	6716.17	13.6226	10503.1	13.6226	14455.2
13.662	2882	13.662	6805.17	13.662	10554.1	13.662	14408.2
13.7014	2922	13.7014	6787.17	13.7014	10480.1	13.7014	14334.2
13.7408	2976	13.7408	6929.17	13.7408	10544.1	13.7408	14568.2
13.7802	2932	13.7802	6794.17	13.7802	10403.1	13.7802	14447.2
13.8195	2990	13.8195	6845.17	13.8195	10462.1	13.8195	14415.2
13.8589	3020	13.8589	6871.17	13.8589	10429.1	13.8589	14470.2
13.8983	2986	13.8983	6919.17	13.8983	10510.1	13.8983	14501.2
13.9377	2908	13.9377	6880.17	13.9377	10570.1	13.9377	14488.2
13.9771	2989	13.9771	6945.17	13.9771	10425.1	13.9771	14453.2
14.0165	3036	14.0165	6800.17	14.0165	10579.1	14.0165	14525.2
14.0559	3016	14.0559	6882.17	14.0559	10515.1	14.0559	14524.2
14.0953	2981	14.0953	6906.17	14.0953	10436.1	14.0953	14492.2
14.1347	2973	14.1347	6940.17	14.1347	10509.1	14.1347	14535.2
14.1741	3035	14.1741	6969.17	14.1741	10551.1	14.1741	14506.2
14.2135	3109	14.2135	6867.17	14.2135	10691.1	14.2135	14474.2
14.2529	3060	14.2529	7038.17	14.2529	10505.1	14.2529	14530.2
14.2922	3051	14.2922	6967.17	14.2922	10565.1	14.2922	14617.2
14.3316	3137	14.3316	7058.17	14.3316	10541.1	14.3316	14584.2
14.371	3103	14.371	7055.17	14.371	10655.1	14.371	14752.2
14.4104	3152	14.4104	7052.17	14.4104	10735.1	14.4104	14642.2
14.4498	3200	14.4498	7065.17	14.4498	10677.1	14.4498	14644.2
14.4892	3115	14.4892	7266.17	14.4892	10607.1	14.4892	14789.2
14.5286	3216	14.5286	7124.17	14.5286	10679.1	14.5286	14729.2
14.568	3188	14.568	7010.17	14.568	10778.1	14.568	14746.2
14.6074	3234	14.6074	7136.17	14.6074	10867.1	14.6074	14796.2
14.6468	3151	14.6468	7177.17	14.6468	10758.1	14.6468	14730.2
14.6861	3256	14.6861	7235.17	14.6861	10829.1	14.6861	14760.2
14.7255	3185	14.7255	7254.17	14.7255	10814.1	14.7255	14750.2
14.7649	3180	14.7649	7206.17	14.7649	10761.1	14.7649	14828.2
14.8043	3316	14.8043	7305.17	14.8043	10839.1	14.8043	14796.2
14.8437	3282	14.8437	7202.17	14.8437	10864.1	14.8437	14838.2
14.8831	3365	14.8831	7241.17	14.8831	10803.1	14.8831	14889.2
14.9225	3387	14.9225	7307.17	14.9225	10772.1	14.9225	14939.2
14.9619	3251	14.9619	7336.17	14.9619	10920.1	14.9619	14889.2
15.0013	3323	15.0013	7258.17	15.0013	10927.1	15.0013	14990.2
15.0407	3330	15.0407	7380.17	15.0407	10998.1	15.0407	14854.2
15.0801	3388	15.0801	7411.17	15.0801	10941.1	15.0801	14917.2
15.1195	3271	15.1195	7483.17	15.1195	10991.1	15.1195	15011.2
15.1588	3391	15.1588	7353.17	15.1588	10997.1	15.1588	14959.2
15.1982	3450	15.1982	7477.17	15.1982	10937.1	15.1982	15035.2
15.2376	3397	15.2376	7545.17	15.2376	11080.1	15.2376	15042.2
15.277	3549	15.277	7417.17	15.277	11097.1	15.277	15062.2
15.3164	3387	15.3164	7546.17	15.3164	10983.1	15.3164	15142.2
15.3558	3630	15.3558	7548.17	15.3558	10999.1	15.3558	15116.2
15.3952	3561	15.3952	7543.17	15.3952	11107.1	15.3952	15170.2
15.4346	3585	15.4346	7639.17	15.4346	11101.1	15.4346	15177.2
15.474	3591	15.474	7648.17	15.474	11140.1	15.474	15127.2
15.5134	3527	15.5134	7611.17	15.5134	11186.1	15.5134	15121.2
15.5527	3565	15.5527	7585.17	15.5527	11178.1	15.5527	15348.2
15.5921	3709	15.5921	7649.17	15.5921	11266.1	15.5921	15228.2
15.6315	3843	15.6315	7647.17	15.6315	11196.1	15.6315	15218.2
15.6709	3754	15.6709	7745.17	15.6709	11188.1	15.6709	15158.2
15.7103	3833	15.7103	7624.17	15.7103	11482.1	15.7103	15309.2
15.7497	3671	15.7497	7687.17	15.7497	11334.1	15.7497	15319.2
15.7891	3695	15.7891	7786.17	15.7891	11352.1	15.7891	15336.2
15.8285	3761	15.8285	7758.17	15.8285	11417.1	15.8285	15359.2
15.8679	3791	15.8679	7855.17	15.8679	11296.1	15.8679	15458.2
15.9073	3854	15.9073	7833.17	15.9073	11403.1	15.9073	15437.2
15.9467	3891	15.9467	7930.17	15.9467	11467.1	15.9467	15505.2
15.9861	3833	15.9861	7930.17	15.9861	11464.1	15.9861	15568.2
16.0254	3918	16.0254	7875.17	16.0254	11623.1	16.0254	15604.2
16.0648	3946	16.0648	8044.17	16.0648	11646.1	16.0648	15421.2
16.1042	3895	16.1042	7999.17	16.1042	11618.1	16.1042	15539.2
16.1436	3966	16.1436	8165.17	16.1436	11678.1	16.1436	15562.2
16.183	4066	16.183	8137.17	16.183	11660.1	16.183	15656.2
16.2224	4076	16.2224	7994.17	16.2224	11677.1	16.2224	15653.2
16.2618	4091	16.2618	8124.17	16.2618	11744.1	16.2618	15709.2
16.3012	4117	16.3012	8174.17	16.3012	11700.1	16.3012	15857.2
16.3406	4102	16.3406	8280.17	16.3406	11767.1	16.3406	15910.2
16.38	4364	16.38	8283.17	16.38	11891.1	16.38	15820.2
16.4194	4212	16.4194	8342.17	16.4194	11798.1	16.4194	15817.2
16.4587	4174	16.4587	8507.17	16.4587	11803.1	16.4587	15761.2
16.4981	4305	16.4981	8383.17	16.4981	11886.1	16.4981	15795.2
16.5375	4297	16.5375	8369.17	16.5375	11840.1	16.5375	15980.2
16.5769	4307	16.5769	8368.17	16.5769	12044.1	16.5769	15988.2
16.6163	4484	16.6163	8437.17	16.6163	12109.1	16.6163	16046.2
16.6557	4404	16.6557	8608.17	16.6557	12056.1	16.6557	16006.2
16.6951	4499	16.6951	8547.17	16.6951	12249.1	16.6951	16129.2
16.7345	4405	16.7345	8619.17	16.7345	12064.1	16.7345	16006.2
16.7739	4650	16.7739	8641.17	16.7739	12123.1	16.7739	16163.2
16.8133	4412	16.8133	8627.17	16.8133	12146.1	16.8133	16109.2
16.8527	4576	16.8527	8784.17	16.8527	12194.1	16.8527	16162.2
16.892	4618	16.892	8643.17	16.892	12124.1	16.892	16213.2
16.9314	4686	16.9314	8911.17	16.9314	12355.1	16.9314	16171.2
16.9708	4663	16.9708	8720.17	16.9708	12303.1	16.9708	16344.2
17.0102	4766	17.0102	8760.17	17.0102	12108.1	17.0102	16278.2
17.0496	4723	17.0496	8880.17	17.0496	12502.1	17.0496	16360.2
17.089	4740	17.089	8919.17	17.089	12430.1	17.089	16432.2
17.1284	4894	17.1284	9058.17	17.1284	12453.1	17.1284	16463.2
17.1678	4850	17.1678	9049.17	17.1678	12531.1	17.1678	16449.2
17.2072	4816	17.2072	9051.17	17.2072	12508.1	17.2072	16546.2
17.2465	4810	17.2465	9175.17	17.2465	12608.1	17.2465	16659.2
17.2859	5027	17.2859	9205.17	17.2859	12698.1	17.2859	16689.2
17.3253	5044	17.3253	9310.17	17.3253	12690.1	17.3253	16774.2
17.3647	4982	17.3647	9242.17	17.3647	12586.1	17.3647	17006.2
17.4041	5150	17.4041	9109.17	17.4041	12686.1	17.4041	16827.2
17.4435	5109	17.4435	9270.17	17.4435	12893.1	17.4435	16623.2
17.4829	5051	17.4829	9410.17	17.4829	12712.1	17.4829	16721.2
17.5223	5082	17.5223	9361.17	17.5223	12803.1	17.5223	16630.2
17.5617	5144	17.5617	9355.17	17.5617	12940.1	17.5617	16821.2
17.6011	5249	17.6011	9364.17	17.6011	12879.1	17.6011	16859.2
17.6405	5259	17.6405	9458.17	17.6405	12839.1	17.6405	16933.2
17.6798	5280	17.6798	9585.17	17.6798	12946.1	17.6798	16929.2
17.7192	5379	17.7192	9610.17	17.7192	12932.1	17.7192	17006.2
17.7586	5504	17.7586	9738.17	17.7586	12982.1	17.7586	16994.2
17.798	5510	17.798	9546.17	17.798	12998.1	17.798	16922.2
17.8374	5463	17.8374	9665.17	17.8374	13084.1	17.8374	16953.2
17.8768	5604	17.8768	9640.17	17.8768	13157.1	17.8768	17017.2
17.9162	5581	17.9162	9689.17	17.9162	13276.1	17.9162	17142.2
17.9556	5651	17.9556	9933.17	17.9556	13100.1	17.9556	17207.2
17.995	5544	17.995	9852.17	17.995	13271.1	17.995	17157.2
18.0344	5684	18.0344	9880.17	18.0344	13164.1	18.0344	17306.2
18.0738	5746	18.0738	9857.17	18.0738	13350.1	18.0738	17284.2
18.1132	5720	18.1132	10103.2	18.1132	13253.1	18.1132	17222.2
18.1525	5745	18.1525	10000.2	18.1525	13328.1	18.1525	17268.2
18.1919	5663	18.1919	10074.2	18.1919	13341.1	18.1919	17284.2
18.2313	5810	18.2313	10088.2	18.2313	13508.1	18.2313	17494.2
18.2707	5783	18.2707	10189.2	18.2707	13465.1	18.2707	17424.2
18.3101	5805	18.3101	10253.2	18.3101	13543.1	18.3101	17440.2
18.3495	5937	18.3495	10096.2	18.3495	13495.1	18.3495	17485.2
18.3889	5948	18.3889	10253.2	18.3889	13534.1	18.3889	17319.2
18.4283	6038	18.4283	10130.2	18.4283	13370.1	18.4283	17589.2
18.4677	6093	18.4677	10315.2	18.4677	13514.1	18.4677	17444.2
18.5071	6036	18.5071	10189.2	18.5071	13546.1	18.5071	17559.2
18.5465	5828	18.5465	10358.2	18.5465	13581.1	18.5465	17573.2
18.5858	6067	18.5858	10274.2	18.5858	13535.1	18.5858	17548.2
18.6252	6242	18.6252	10382.2	18.6252	13545.1	18.6252	17500.2
18.6646	6126	18.6646	10193.2	18.6646	13654.1	18.6646	17601.2
18.704	6131	18.704	10332.2	18.704	13786.1	18.704	17625.2
18.7434	6118	18.7434	10371.2	18.7434	13738.1	18.7434	17767.2
18.7828	6221	18.7828	10306.2	18.7828	13842.1	18.7828	17950.2
18.8222	6114	18.8222	10348.2	18.8222	13718.1	18.8222	17940.2
18.8616	6139	18.8616	10477.2	18.8616	13948.1	18.8616	18183.2
18.901	6293	18.901	10483.2	18.901	13997.1	18.901	18376.2
18.9404	6386	18.9404	10389.2	18.9404	13989.1	18.9404	18113.2
18.9797	6384	18.9797	10500.2	18.9797	14018.1	18.9797	17868.2
19.0191	6332	19.0191	10424.2	19.0191	13782.1	19.0191	17897.2
19.0585	6243	19.0585	10461.2	19.0585	13909.1	19.0585	17786.2
19.0979	6314	19.0979	10386.2	19.0979	13760.1	19.0979	17837.2
19.1373	6337	19.1373	10350.2	19.1373	13753.1	19.1373	17891.2
19.1767	6242	19.1767	10734.2	19.1767	13773.1	19.1767	17813.2
19.2161	6454	19.2161	10300.2	19.2161	13842.1	19.2161	17643.2
19.2555	6386	19.2555	10545.2	19.2555	13914.1	19.2555	17853.2
19.2949	6268	19.2949	10480.2	19.2949	13902.1	19.2949	17762.2
19.3343	6385	19.3343	10514.2	19.3343	13761.1	19.3343	17850.2
19.3737	6297	19.3737	10661.2	19.3737	13806.1	19.3737	17765.2
19.413	6342	19.413	10451.2	19.413	13912.1	19.413	17815.2
19.4524	6399	19.4524	10505.2	19.4524	13742.1	19.4524	17799.2
19.4918	6486	19.4918	10575.2	19.4918	13742.1	19.4918	17879.2
19.5312	6204	19.5312	10537.2	19.5312	13754.1	19.5312	17920.2
19.5706	6424	19.5706	10415.2	19.5706	13776.1	19.5706	17815.2
19.61	6245	19.61	10508.2	19.61	13947.1	19.61	17861.2
19.6494	6401	19.6494	10526.2	19.6494	13751.1	19.6494	17792.2
19.6888	6392	19.6888	10495.2	19.6888	13745.1	19.6888	17824.2
19.7282	6359	19.7282	10607.2	19.7282	13714.1	19.7282	17743.2
19.7676	6477	19.7676	10521.2	19.7676	13929.1	19.7676	17850.2
19.807	6389	19.807	10608.2	19.807	13599.1	19.807	17746.2
19.8464	6416	19.8464	10461.2	19.8464	13868.1	19.8464	17828.2
19.8857	6431	19.8857	10571.2	19.8857	13794.1	19.8857	17825.2
19.9251	6293	19.9251	10510.2	19.9251	13597.1	19.9251	17696.2
19.9645	6343	19.9645	10523.2	19.9645	13758.1	19.9645	17843.2
20.0039	6301	20.0039	10518.2	20.0039	13677.1	20.0039	17817.2
20.0433	6272	20.0433	10511.2	20.0433	13768.1	20.0433	17903.2
20.0827	6371	20.0827	10487.2	20.0827	13775.1	20.0827	17896.2
20.1221	6269	20.1221	10327.2	20.1221	13776.1	20.1221	17875.2
20.1615	6271	20.1615	10342.2	20.1615	13590.1	20.1615	17788.2
20.2009	6294	20.2009	10568.2	20.2009	13627.1	20.2009	17667.2
20.2403	6391	20.2403	10435.2	20.2403	13603.1	20.2403	17706.2
20.2797	6249	20.2797	10332.2	20.2797	13582.1	20.2797	17591.2
20.319	6166	20.319	10392.2	20.319	13681.1	20.319	17709.2
20.3584	6258	20.3584	10383.2	20.3584	13723.1	20.3584	17683.2
20.3978	6244	20.3978	10196.2	20.3978	13728.1	20.3978	17644.2
20.4372	6174	20.4372	10339.2	20.4372	13690.1	20.4372	17492.2
20.4766	6169	20.4766	10351.2	20.4766	13624.1	20.4766	17570.2
20.516	6176	20.516	10265.2	20.516	13721.1	20.516	17653.2
20.5554	6216	20.5554	10210.2	20.5554	13551.1	20.5554	17521.2
20.5948	6230	20.5948	10227.2	20.5948	13545.1	20.5948	17649.2
20.6342	6108	20.6342	10197.2	20.6342	13336.1	20.6342	17407.2
20.6736	6130	20.6736	10143.2	20.6736	13461.1	20.6736	17386.2
20.7129	6015	20.7129	10194.2	20.7129	13449.1	20.7129	17499.2
20.7523	5992	20.7523	10059.2	20.7523	13473.1	20.7523	17518.2
20.7917	6217	20.7917	10011.2	20.7917	13399.1	20.7917	17634.2
20.8311	5897	20.8311	10212.2	20.8311	13421.1	20.8311	17262.2
20.8705	5880	20.8705	10118.2	20.8705	13431.1	20.8705	17424.2
20.9099	5987	20.9099	9940.17	20.9099	13503.1	20.9099	17544.2
20.9493	5945	20.9493	9828.17	20.9493	13427.1	20.9493	17440.2
20.9887	6061	20.9887	10119.2	20.9887	13504.1	20.9887	17430.2
21.0281	5790	21.0281	9942.17	21.0281	13428.1	21.0281	17273.2
21.0675	5966	21.0675	9959.17	21.0675	13291.1	21.0675	17397.2
21.1069	5864	21.1069	9876.17	21.1069	13186.1	21.1069	17291.2
21.1462	5848	21.1462	9985.17	21.1462	13293.1	21.1462	17303.2
21.1856	5825	21.1856	10032.2	21.1856	13369.1	21.1856	17209.2
21.225	5834	21.225	9866.17	21.225	13428.1	21.225	17309.2
21.2644	5906	21.2644	9860.17	21.2644	13300.1	21.2644	17172.2
21.3038	5825	21.3038	9881.17	21.3038	13072.1	21.3038	17243.2
21.3432	5818	21.3432	9894.17	21.3432	13135.1	21.3432	17164.2
21.3826	5832	21.3826	9830.17	21.3826	13130.1	21.3826	17081.2
21.422	5869	21.422	9742.17	21.422	13197.1	21.422	17070.2
21.4614	5627	21.4614	9784.17	21.4614	13188.1	21.4614	17177.2
21.5008	5582	21.5008	9731.17	21.5008	13071.1	21.5008	17107.2
21.5402	5649	21.5402	9792.17	21.5402	13119.1	21.5402	17075.2
21.5796	5572	21.5796	9633.17	21.5796	12979.1	21.5796	16953.2
21.6189	5640	21.6189	9720.17	21.6189	13021.1	21.6189	17170.2
21.6583	5646	21.6583	9698.17	21.6583	13111.1	21.6583	16934.2
21.6977	5594	21.6977	9546.17	21.6977	12976.1	21.6977	16843.2
21.7371	5590	21.7371	9716.17	21.7371	13030.1	21.7371	17001.2
21.7765	5667	21.7765	9678.17	21.7765	12909.1	21.7765	16969.2
21.8159	5688	21.8159	9521.17	21.8159	12913.1	21.8159	16843.2
21.8553	5466	21.8553	9373.17	21.8553	12632.1	21.8553	16858.2
21.8947	5606	21.8947	9601.17	21.8947	12805.1	21.8947	16861.2
21.9341	5361	21.9341	9560.17	21.9341	12919.1	21.9341	16765.2
21.9734	5465	21.9734	9408.17	21.9734	12808.1	21.9734	16701.2
22.0129	5465	22.0129	9336.17	22.0129	12786.1	22.0129	16768.2
22.0522	5168	22.0522	9434.17	22.0522	12778.1	22.0522	16778.2
22.0916	5322	22.0916	9366.17	22.0916	12678.1	22.0916	16697.2
22.131	5472	22.131	9323.17	22.131	12713.1	22.131	16679.2
22.1704	5395	22.1704	9377.17	22.1704	12773.1	22.1704	16777.2
22.2098	5311	22.2098	9282.17	22.2098	12667.1	22.2098	16656.2
22.2492	5307	22.2492	9143.17	22.2492	12735.1	22.2492	16705.2
22.2886	5051	22.2886	9247.17	22.2886	12550.1	22.2886	16575.2
22.328	5312	22.328	9237.17	22.328	12457.1	22.328	16619.2
22.3674	5367	22.3674	9181.17	22.3674	12671.1	22.3674	16601.2
22.4067	5140	22.4067	9059.17	22.4067	12617.1	22.4067	16645.2
22.4461	5183	22.4461	9070.17	22.4461	12635.1	22.4461	16598.2
22.4855	5082	22.4855	9167.17	22.4855	12591.1	22.4855	16633.2
22.5249	5149	22.5249	9086.17	22.5249	12476.1	22.5249	16586.2
22.5643	5126	22.5643	9125.17	22.5643	12433.1	22.5643	16392.2
22.6037	5064	22.6037	9020.17	22.6037	12482.1	22.6037	16578.2
22.6431	5076	22.6431	9018.17	22.6431	12532.1	22.6431	16456.2
22.6825	4987	22.6825	8985.17	22.6825	12330.1	22.6825	16430.2
22.7219	5050	22.7219	8870.17	22.7219	12425.1	22.7219	16409.2
22.7613	5084	22.7613	8920.17	22.7613	12362.1	22.7613	16339.2
22.8007	5051	22.8007	8918.17	22.8007	12291.1	22.8007	16352.2
22.8401	4917	22.8401	8819.17	22.8401	12376.1	22.8401	16267.2
22.8794	4904	22.8794	8817.17	22.8794	12209.1	22.8794	16239.2
22.9188	4860	22.9188	8855.17	22.9188	12313.1	22.9188	16385.2
22.9582	4793	22.9582	8865.17	22.9582	12159.1	22.9582	16277.2
22.9976	4815	22.9976	8881.17	22.9976	12274.1	22.9976	16295.2
23.037	4748	23.037	8945.17	23.037	12253.1	23.037	16286.2
23.0764	4849	23.0764	8711.17	23.0764	12210.1	23.0764	16292.2
23.1158	4839	23.1158	8701.17	23.1158	12274.1	23.1158	16273.2
23.1552	4708	23.1552	8827.17	23.1552	12111.1	23.1552	16231.2
23.1946	4654	23.1946	8665.17	23.1946	12083.1	23.1946	16174.2
23.234	4787	23.234	8632.17	23.234	12160.1	23.234	16209.2
23.2734	4727	23.2734	8712.17	23.2734	12093.1	23.2734	16167.2
23.3127	4710	23.3127	8523.17	23.3127	12092.1	23.3127	16140.2
23.3521	4588	23.3521	8675.17	23.3521	12169.1	23.3521	16076.2
23.3915	4723	23.3915	8622.17	23.3915	12034.1	23.3915	15924.2
23.4309	4570	23.4309	8588.17	23.4309	12060.1	23.4309	16077.2
23.4703	4652	23.4703	8701.17	23.4703	11915.1	23.4703	16043.2
23.5097	4678	23.5097	8548.17	23.5097	12016.1	23.5097	16150.2
23.5491	4485	23.5491	8596.17	23.5491	11817.1	23.5491	16065.2
23.5885	4459	23.5885	8530.17	23.5885	12077.1	23.5885	15803.2
23.6279	4535	23.6279	8595.17	23.6279	11816.1	23.6279	15920.2
23.6673	4569	23.6673	8421.17	23.6673	12004.1	23.6673	15950.2
23.7066	4509	23.7066	8410.17	23.7066	11916.1	23.7066	15786.2
23.746	4626	23.746	8412.17	23.746	11870.1	23.746	15896.2
23.7854	4408	23.7854	8499.17	23.7854	11930.1	23.7854	15889.2
23.8248	4424	23.8248	8367.17	23.8248	11862.1	23.8248	15784.2
23.8642	4268	23.8642	8285.17	23.8642	11900.1	23.8642	15874.2
23.9036	4502	23.9036	8352.17	23.9036	11841.1	23.9036	15900.2
23.943	4470	23.943	8270.17	23.943	11812.1	23.943	15862.2
23.9824	4357	23.9824	8361.17	23.9824	11889.1	23.9824	15832.2
24.0218	4296	24.0218	8120.17	24.0218	11694.1	24.0218	15931.2
24.0612	4287	24.0612	8388.17	24.0612	11720.1	24.0612	15886.2
24.1006	4332	24.1006	8261.17	24.1006	11639.1	24.1006	15669.2
24.1399	4257	24.1399	8300.17	24.1399	11749.1	24.1399	15710.2
24.1793	4391	24.1793	8243.17	24.1793	11738.1	24.1793	15725.2
24.2187	4252	24.2187	8199.17	24.2187	11550.1	24.2187	15680.2
24.2581	4219	24.2581	8097.17	24.2581	11779.1	24.2581	15671.2
24.2975	4252	24.2975	8189.17	24.2975	11507.1	24.2975	15585.2
24.3369	4258	24.3369	8335.17	24.3369	11597.1	24.3369	15509.2
24.3763	4073	24.3763	8023.17	24.3763	11631.1	24.3763	15639.2
24.4157	4015	24.4157	8017.17	24.4157	11591.1	24.4157	15552.2
24.4551	4234	24.4551	8102.17	24.4551	11444.1	24.4551	15535.2
24.4945	4082	24.4945	8191.17	24.4945	11522.1	24.4945	15565.2
24.5339	4299	24.5339	8013.17	24.5339	11508.1	24.5339	15358.2
24.5733	4073	24.5733	7966.17	24.5733	11501.1	24.5733	15466.2
24.6126	4163	24.6126	8098.17	24.6126	11470.1	24.6126	15630.2
24.652	4015	24.652	7933.17	24.652	11499.1	24.652	15541.2
24.6914	3935	24.6914	7938.17	24.6914	11490.1	24.6914	15451.2
24.7308	4106	24.7308	7982.17	24.7308	11406.1	24.7308	15439.2
24.7702	4040	24.7702	7902.17	24.7702	11472.1	24.7702	15716.2
24.8096	4051	24.8096	7870.17	24.8096	11461.1	24.8096	15347.2
24.849	3969	24.849	7882.17	24.849	11442.1	24.849	15472.2
24.8884	4020	24.8884	7918.17	24.8884	11425.1	24.8884	15423.2
24.9278	3922	24.9278	7913.17	24.9278	11333.1	24.9278	15391.2
24.9672	3951	24.9672	7892.17	24.9672	11271.1	24.9672	15359.2
25.0066	3997	25.0066	7823.17	25.0066	11274.1	25.0066	15512.2
25.0459	3868	25.0459	7884.17	25.0459	11340.1	25.0459	15260.2
25.0853	3922	25.0853	7906.17	25.0853	11336.1	25.0853	15263.2
25.1247	3958	25.1247	7810.17	25.1247	11292.1	25.1247	15286.2
25.1641	3907	25.1641	7856.17	25.1641	11362.1	25.1641	15216.2
25.2035	3991	25.2035	7776.17	25.2035	11199.1	25.2035	15340.2
25.2429	3842	25.2429	7777.17	25.2429	11391.1	25.2429	15197.2
25.2823	3914	25.2823	7826.17	25.2823	11176.1	25.2823	15266.2
25.3217	3736	25.3217	7678.17	25.3217	11246.1	25.3217	15041.2
25.3611	3926	25.3611	7715.17	25.3611	11234.1	25.3611	15329.2
25.4005	3749	25.4005	7644.17	25.4005	11180.1	25.4005	15139.2
25.4398	3709	25.4398	7739.17	25.4398	11241.1	25.4398	15213.2
25.4792	3697	25.4792	7613.17	25.4792	11191.1	25.4792	15047.2
25.5186	3772	25.5186	7699.17	25.5186	11282.1	25.5186	15118.2
25.558	3726	25.558	7784.17	25.558	11025.1	25.558	15199.2
25.5974	3620	25.5974	7666.17	25.5974	11085.1	25.5974	15190.2
25.6368	3744	25.6368	7503.17	25.6368	11071.1	25.6368	15103.2
25.6762	3702	25.6762	7589.17	25.6762	11111.1	25.6762	15144.2
25.7156	3672	25.7156	7491.17	25.7156	11204.1	25.7156	15223.2
25.755	3760	25.755	7587.17	25.755	11072.1	25.755	15302.2
25.7944	3669	25.7944	7584.17	25.7944	10972.1	25.7944	15189.2
25.8338	3678	25.8338	7527.17	25.8338	11189.1	25.8338	15123.2
25.8731	3567	25.8731	7520.17	25.8731	11059.1	25.8731	15128.2
25.9125	3596	25.9125	7414.17	25.9125	11015.1	25.9125	15143.2
25.9519	3619	25.9519	7541.17	25.9519	10983.1	25.9519	14965.2
25.9913	3633	25.9913	7369.17	25.9913	10991.1	25.9913	15031.2
26.0307	3647	26.0307	7529.17	26.0307	10922.1	26.0307	14991.2
26.0701	3537	26.0701	7535.17	26.0701	11012.1	26.0701	15027.2
26.1095	3487	26.1095	7427.17	26.1095	10994.1	26.1095	14966.2
26.1489	3581	26.1489	7343.17	26.1489	10864.1	26.1489	14986.2
26.1883	3549	26.1883	7451.17	26.1883	10871.1	26.1883	14975.2
26.2277	3555	26.2277	7432.17	26.2277	10823.1	26.2277	14915.2
26.2671	3489	26.2671	7434.17	26.2671	10895.1	26.2671	14932.2
26.3065	3458	26.3065	7318.17	26.3065	10926.1	26.3065	14866.2
26.3458	3502	26.3458	7333.17	26.3458	10924.1	26.3458	14815.2
26.3852	3483	26.3852	7334.17	26.3852	10900.1	26.3852	14777.2
26.4246	3508	26.4246	7401.17	26.4246	10939.1	26.4246	14885.2
26.464	3399	26.464	7346.17	26.464	10877.1	26.464	14768.2
26.5034	3379	26.5034	7285.17	26.5034	10903.1	26.5034	14771.2
26.5428	3365	26.5428	7262.17	26.5428	10759.1	26.5428	14827.2
26.5822	3367	26.5822	7336.17	26.5822	10845.1	26.5822	14790.2
26.6216	3329	26.6216	7280.17	26.6216	10861.1	26.6216	14751.2
26.661	3447	26.661	7286.17	26.661	10791.1	26.661	14726.2
26.7004	3316	26.7004	7201.17	26.7004	10729.1	26.7004	14683.2
26.7398	3358	26.7398	7106.17	26.7398	10798.1	26.7398	14724.2
26.7791	3327	26.7791	7199.17	26.7791	10814.1	26.7791	14720.2
26.8185	3324	26.8185	7209.17	26.8185	10684.1	26.8185	14730.2
26.8579	3246	26.8579	7185.17	26.8579	10774.1	26.8579	14790.2
26.8973	3340	26.8973	7140.17	26.8973	10793.1	26.8973	14797.2
26.9367	3269	26.9367	7084.17	26.9367	10810.1	26.9367	14804.2
26.9761	3289	26.9761	7152.17	26.9761	10675.1	26.9761	14675.2
27.0155	3098	27.0155	7155.17	27.0155	10560.1	27.0155	14726.2
27.0549	3197	27.0549	7105.17	27.0549	10719.1	27.0549	14593.2
27.0943	3235	27.0943	7170.17	27.0943	10760.1	27.0943	14691.2
27.1337	3298	27.1337	7169.17	27.1337	10641.1	27.1337	14736.2
27.173	3190	27.173	7174.17	27.173	10712.1	27.173	14599.2
27.2124	3299	27.2124	7179.17	27.2124	10610.1	27.2124	14608.2
27.2518	3242	27.2518	7063.17	27.2518	10652.1	27.2518	14614.2
27.2912	3190	27.2912	7008.17	27.2912	10601.1	27.2912	14637.2
27.3306	3319	27.3306	7051.17	27.3306	10620.1	27.3306	14592.2
27.37	3235	27.37	7141.17	27.37	10568.1	27.37	14718.2
27.4094	3164	27.4094	7060.17	27.4094	10622.1	27.4094	14601.2
27.4488	3284	27.4488	7120.17	27.4488	10625.1	27.4488	14592.2
27.4882	3105	27.4882	7040.17	27.4882	10575.1	27.4882	14604.2
27.5276	3065	27.5276	7104.17	27.5276	10599.1	27.5276	14512.2
27.5669	3154	27.5669	7066.17	27.5669	10611.1	27.5669	14631.2
27.6063	3054	27.6063	6979.17	27.6063	10420.1	27.6063	14629.2
27.6457	3067	27.6457	7010.17	27.6457	10524.1	27.6457	14399.2
27.6851	3133	27.6851	6930.17	27.6851	10401.1	27.6851	14535.2
27.7245	3127	27.7245	6942.17	27.7245	10520.1	27.7245	14562.2
27.7639	3000	27.7639	6890.17	27.7639	10511.1	27.7639	14482.2
27.8033	3077	27.8033	6985.17	27.8033	10580.1	27.8033	14466.2
27.8427	3016	27.8427	6847.17	27.8427	10417.1	27.8427	14469.2
27.8821	3059	27.8821	7000.17	27.8821	10392.1	27.8821	14485.2
27.9215	2984	27.9215	7004.17	27.9215	10446.1	27.9215	14626.2
27.9609	3022	27.9609	6959.17	27.9609	10450.1	27.9609	14384.2
28.0003	2976	28.0003	6844.17	28.0003	10486.1	28.0003	14506.2
28.0397	2972	28.0397	7001.17	28.0397	10363.1	28.0397	14403.2
28.079	3002	28.079	6834.17	28.079	10433.1	28.079	14485.2
28.1184	2961	28.1184	6942.17	28.1184	10396.1	28.1184	14429.2
28.1578	3036	28.1578	6914.17	28.1578	10344.1	28.1578	14276.2
28.1972	2943	28.1972	6868.17	28.1972	10363.1	28.1972	14370.2
28.2366	2946	28.2366	6880.17	28.2366	10355.1	28.2366	14476.2
28.276	2889	28.276	6769.17	28.276	10343.1	28.276	14382.2
28.3154	2924	28.3154	6777.17	28.3154	10253.1	28.3154	14292.2
28.3548	2853	28.3548	6768.17	28.3548	10290.1	28.3548	14304.2
28.3942	2932	28.3942	6685.17	28.3942	10337.1	28.3942	14373.2
28.4336	2991	28.4336	6832.17	28.4336	10331.1	28.4336	14448.2
28.473	2878	28.473	6805.17	28.473	10388.1	28.473	14382.2
28.5123	2914	28.5123	6715.17	28.5123	10224.1	28.5123	14423.2
28.5517	2830	28.5517	6779.17	28.5517	10357.1	28.5517	14341.2
28.5911	2837	28.5911	6726.17	28.5911	10281.1	28.5911	14353.2
28.6305	2810	28.6305	6692.17	28.6305	10254.1	28.6305	14320.2
28.6699	2806	28.6699	6699.17	28.6699	10343.1	28.6699	14312.2
28.7093	2856	28.7093	6787.17	28.7093	10180.1	28.7093	14386.2
28.7487	2854	28.7487	6771.17	28.7487	10178.1	28.7487	14445.2
28.7881	2800	28.7881	6665.17	28.7881	10270.1	28.7881	14301.2
28.8275	2836	28.8275	6688.17	28.8275	10165.1	28.8275	14296.2
28.8668	2937	28.8668	6708.17	28.8668	10168.1	28.8668	14281.2
28.9062	2845	28.9062	6550.17	28.9062	10249.1	28.9062	14247.2
28.9456	2736	28.9456	6680.17	28.9456	10223.1	28.9456	14189.2
28.985	2737	28.985	6588.17	28.985	10148.1	28.985	14258.2
29.0244	2787	29.0244	6697.17	29.0244	10207.1	29.0244	14248.2
29.0638	2768	29.0638	6650.17	29.0638	10225.1	29.0638	14255.2
29.1032	2725	29.1032	6558.17	29.1032	10215.1	29.1032	14268.2
29.1426	2698	29.1426	6625.17	29.1426	10207.1	29.1426	14156.2
29.182	2737	29.182	6688.17	29.182	10122.1	29.182	14133.2
29.2214	2757	29.2214	6504.17	29.2214	10219.1	29.2214	14315.2
29.2608	2628	29.2608	6619.17	29.2608	10143.1	29.2608	14179.2
29.3001	2710	29.3001	6529.17	29.3001	10168.1	29.3001	14243.2
29.3395	2720	29.3395	6554.17	29.3395	10121.1	29.3395	14186.2
29.3789	2741	29.3789	6501.17	29.3789	10149.1	29.3789	14108.2
29.4183	2622	29.4183	6584.17	29.4183	10030.1	29.4183	13974.2
29.4577	2610	29.4577	6470.17	29.4577	10108.1	29.4577	14118.2
29.4971	2632	29.4971	6560.17	29.4971	10072.1	29.4971	14069.2
29.5365	2670	29.5365	6644.17	29.5365	10011.1	29.5365	14238.2
29.5759	2729	29.5759	6521.17	29.5759	10106.1	29.5759	14086.2
29.6153	2579	29.6153	6470.17	29.6153	9927.06	29.6153	14032.2
29.6547	2643	29.6547	6528.17	29.6547	10039.1	29.6547	14055.2
29.6941	2702	29.6941	6342.17	29.6941	10055.1	29.6941	14124.2
29.7335	2679	29.7335	6458.17	29.7335	9977.06	29.7335	14053.2
29.7728	2600	29.7728	6475.17	29.7728	9984.06	29.7728	14000.2
29.8122	2566	29.8122	6376.17	29.8122	10011.1	29.8122	13913.2
29.8516	2688	29.8516	6536.17	29.8516	10054.1	29.8516	14074.2
29.891	2588	29.891	6376.17	29.891	10028.1	29.891	14022.2
29.9304	2584	29.9304	6399.17	29.9304	9971.06	29.9304	14008.2
29.9698	2567	29.9698	6364.17	29.9698	9947.06	29.9698	14038.2
30.0092	2523	30.0092	6409.17	30.0092	9978.06	30.0092	13972.2
30.0486	2523	30.0486	6379.17	30.0486	10053.1	30.0486	13983.2
30.088	2477	30.088	6407.17	30.088	9961.06	30.088	13992.2
30.1274	2577	30.1274	6367.17	30.1274	9983.06	30.1274	13840.2
30.1668	2471	30.1668	6459.17	30.1668	9987.06	30.1668	13880.2
30.2061	2481	30.2061	6363.17	30.2061	9885.06	30.2061	14018.2
30.2455	2536	30.2455	6406.17	30.2455	9836.06	30.2455	14003.2
30.2849	2451	30.2849	6349.17	30.2849	9970.06	30.2849	13909.2
30.3243	2551	30.3243	6403.17	30.3243	9865.06	30.3243	13927.2
30.3637	2349	30.3637	6415.17	30.3637	9870.06	30.3637	13899.2
30.4031	2491	30.4031	6298.17	30.4031	9866.06	30.4031	13838.2
30.4425	2430	30.4425	6241.17	30.4425	9800.06	30.4425	13837.2
30.4819	2511	30.4819	6331.17	30.4819	9833.06	30.4819	13782.2
30.5213	2459	30.5213	6240.17	30.5213	9888.06	30.5213	13913.2
30.5607	2396	30.5607	6245.17	30.5607	9816.06	30.5607	13879.2
30.6	2412	30.6	6370.17	30.6	9851.06	30.6	13798.2
30.6394	2353	30.6394	6347.17	30.6394	9721.06	30.6394	13931.2
30.6788	2496	30.6788	6261.17	30.6788	9830.06	30.6788	13909.2
30.7182	2311	30.7182	6258.17	30.7182	9809.06	30.7182	13905.2
30.7576	2308	30.7576	6162.17	30.7576	9743.06	30.7576	13830.2
30.797	2314	30.797	6150.17	30.797	9802.06	30.797	13756.2
30.8364	2238	30.8364	6252.17	30.8364	9726.06	30.8364	13847.2
30.8758	2247	30.8758	6084.17	30.8758	9679.06	30.8758	13847.2
30.9152	2370	30.9152	6179.17	30.9152	9730.06	30.9152	13738.2
30.9546	2289	30.9546	6195.17	30.9546	9798.06	30.9546	13856.2
30.994	2400	30.994	6093.17	30.994	9758.06	30.994	13739.2
31.0333	2302	31.0333	6146.17	31.0333	9731.06	31.0333	13771.2
31.0727	2171	31.0727	6154.17	31.0727	9716.06	31.0727	13847.2
31.1121	2273	31.1121	6089.17	31.1121	9759.06	31.1121	13757.2
31.1515	2291	31.1515	6139.17	31.1515	9809.06	31.1515	13738.2
31.1909	2279	31.1909	6165.17	31.1909	9739.06	31.1909	13717.2
31.2303	2185	31.2303	6133.17	31.2303	9737.06	31.2303	13740.2
31.2697	2232	31.2697	6075.17	31.2697	9784.06	31.2697	13779.2
31.3091	2272	31.3091	6078.17	31.3091	9719.06	31.3091	13614.2
31.3485	2286	31.3485	6042.17	31.3485	9602.06	31.3485	13662.2
31.3879	2203	31.3879	6057.17	31.3879	9598.06	31.3879	13609.2
31.4273	2313	31.4273	6162.17	31.4273	9648.06	31.4273	13667.2
31.4667	2185	31.4667	6027.17	31.4667	9693.06	31.4667	13667.2
31.506	2181	31.506	6052.17	31.506	9711.06	31.506	13721.2
31.5454	2245	31.5454	6096.17	31.5454	9639.06	31.5454	13691.2
31.5848	2215	31.5848	6061.17	31.5848	9632.06	31.5848	13614.2
31.6242	2157	31.6242	5941.17	31.6242	9629.06	31.6242	13599.2
31.6636	2178	31.6636	6052.17	31.6636	9573.06	31.6636	13632.2
31.703	2144	31.703	5975.17	31.703	9551.06	31.703	13669.2
31.7424	2179	31.7424	5958.17	31.7424	9653.06	31.7424	13563.2
31.7818	2108	31.7818	5974.17	31.7818	9560.06	31.7818	13557.2
31.8212	2218	31.8212	5924.17	31.8212	9635.06	31.8212	13621.2
31.8606	2109	31.8606	5997.17	31.8606	9552.06	31.8606	13575.2
31.9	2061	31.9	5927.17	31.9	9594.06	31.9	13542.2
31.9393	2152	31.9393	6005.17	31.9393	9584.06	31.9393	13558.2
31.9787	2111	31.9787	5900.17	31.9787	9618.06	31.9787	13443.2
32.0181	2141	32.0181	5896.17	32.0181	9549.06	32.0181	13598.2
32.0575	2035	32.0575	5838.17	32.0575	9507.06	32.0575	13524.2
32.0969	2055	32.0969	5861.17	32.0969	9513.06	32.0969	13544.2
32.1363	2150	32.1363	5876.17	32.1363	9427.06	32.1363	13567.2
32.1757	2097	32.1757	5841.17	32.1757	9591.06	32.1757	13579.2
32.2151	2106	32.2151	5863.17	32.2151	9529.06	32.2151	13564.2
32.2545	1985	32.2545	5921.17	32.2545	9483.06	32.2545	13445.2
32.2939	2097	32.2939	5858.17	32.2939	9464.06	32.2939	13468.2
32.3332	2085	32.3332	5858.17	32.3332	9408.06	32.3332	13629.2
32.3726	2039	32.3726	5857.17	32.3726	9475.06	32.3726	13384.2
32.412	2046	32.412	5892.17	32.412	9478.06	32.412	13407.2
32.4514	2086	32.4514	5774.17	32.4514	9563.06	32.4514	13451.2
32.4908	2043	32.4908	5793.17	32.4908	9464.06	32.4908	13475.2
32.5302	2008	32.5302	5756.17	32.5302	9435.06	32.5302	13418.2
32.5696	2020	32.5696	5830.17	32.5696	9441.06	32.5696	13482.2
32.609	1969	32.609	5766.17	32.609	9422.06	32.609	13389.2
32.6484	2014	32.6484	5773.17	32.6484	9411.06	32.6484	13399.2
32.6878	2035	32.6878	5775.17	32.6878	9463.06	32.6878	13435.2
32.7272	1978	32.7272	5818.17	32.7272	9457.06	32.7272	13444.2
32.7666	1928	32.7666	5723.17	32.7666	9444.06	32.7666	13379.2
32.8059	1953	32.8059	5772.17	32.8059	9496.06	32.8059	13389.2
32.8453	1907	32.8453	5757.17	32.8453	9418.06	32.8453	13447.2
32.8847	1882	32.8847	5743.17	32.8847	9399.06	32.8847	13375.2
32.9241	1864	32.9241	5706.17	32.9241	9390.06	32.9241	13427.2
32.9635	1952	32.9635	5714.17	32.9635	9444.06	32.9635	13270.2
33.0029	1975	33.0029	5832.17	33.0029	9419.06	33.0029	13343.2
33.0423	1823	33.0423	5700.17	33.0423	9275.06	33.0423	13237.2
33.0817	1851	33.0817	5740.17	33.0817	9337.06	33.0817	13438.2
33.1211	1916	33.1211	5681.17	33.1211	9417.06	33.1211	13323.2
33.1605	1823	33.1605	5741.17	33.1605	9391.06	33.1605	13346.2
33.1998	1811	33.1998	5575.17	33.1998	9243.06	33.1998	13393.2
33.2392	1913	33.2392	5748.17	33.2392	9360.06	33.2392	13308.2
33.2786	1867	33.2786	5678.17	33.2786	9365.06	33.2786	13409.2
33.318	1911	33.318	5616.17	33.318	9359.06	33.318	13375.2
33.3574	1843	33.3574	5613.17	33.3574	9320.06	33.3574	13423.2
33.3968	1884	33.3968	5682.17	33.3968	9335.06	33.3968	13415.2
33.4362	1907	33.4362	5744.17	33.4362	9348.06	33.4362	13218.2
33.4756	1843	33.4756	5633.17	33.4756	9237.06	33.4756	13367.2
33.515	1845	33.515	5644.17	33.515	9225.06	33.515	13256.2
33.5544	1796	33.5544	5651.17	33.5544	9331.06	33.5544	13225.2
33.5938	1791	33.5938	5651.17	33.5938	9300.06	33.5938	13283.2
33.6332	1815	33.6332	5587.17	33.6332	9370.06	33.6332	13306.2
33.6725	1863	33.6725	5651.17	33.6725	9158.06	33.6725	13287.2
33.7119	1794	33.7119	5639.17	33.7119	9188.06	33.7119	13302.2
33.7513	1784	33.7513	5600.17	33.7513	9219.06	33.7513	13236.2
33.7907	1795	33.7907	5576.17	33.7907	9272.06	33.7907	13228.2
33.8301	1780	33.8301	5689.17	33.8301	9286.06	33.8301	13202.2
33.8695	1783	33.8695	5642.17	33.8695	9264.06	33.8695	13190.2
33.9089	1745	33.9089	5603.17	33.9089	9189.06	33.9089	13184.2
33.9483	1808	33.9483	5644.17	33.9483	9248.06	33.9483	13155.2
33.9877	1808	33.9877	5559.17	33.9877	9184.06	33.9877	13172.2
34.0271	1772	34.0271	5470.17	34.0271	9188.06	34.0271	13256.2
34.0664	1799	34.0664	5552.17	34.0664	9194.06	34.0664	13174.2
34.1058	1761	34.1058	5592.17	34.1058	9168.06	34.1058	13201.2
34.1452	1710	34.1452	5508.17	34.1452	9209.06	34.1452	13176.2
34.1846	1730	34.1846	5530.17	34.1846	9176.06	34.1846	13172.2
34.224	1730	34.224	5579.17	34.224	9204.06	34.224	13155.2
34.2634	1745	34.2634	5451.17	34.2634	9140.06	34.2634	13096.2
34.3028	1714	34.3028	5438.17	34.3028	9175.06	34.3028	13212.2
34.3422	1674	34.3422	5474.17	34.3422	9142.06	34.3422	13166.2
34.3816	1729	34.3816	5512.17	34.3816	9158.06	34.3816	13132.2
34.421	1741	34.421	5542.17	34.421	9222.06	34.421	13156.2
34.4603	1708	34.4603	5556.17	34.4603	9136.06	34.4603	13092.2
34.4997	1696	34.4997	5516.17	34.4997	9215.06	34.4997	13170.2
34.5391	1701	34.5391	5460.17	34.5391	9135.06	34.5391	13167.2
34.5785	1742	34.5785	5535.17	34.5785	9077.06	34.5785	13119.2
34.6179	1711	34.6179	5470.17	34.6179	9051.06	34.6179	13088.2
34.6573	1690	34.6573	5514.17	34.6573	9188.06	34.6573	13143.2
34.6967	1713	34.6967	5418.17	34.6967	9111.06	34.6967	13129.2
34.7361	1610	34.7361	5509.17	34.7361	9149.06	34.7361	13156.2
34.7755	1612	34.7755	5417.17	34.7755	9089.06	34.7755	13117.2
34.8149	1657	34.8149	5448.17	34.8149	9099.06	34.8149	13126.2
34.8543	1674	34.8543	5437.17	34.8543	9189.06	34.8543	13174.2
34.8937	1632	34.8937	5499.17	34.8937	9111.06	34.8937	13126.2
34.933	1606	34.933	5378.17	34.933	9141.06	34.933	13172.2
34.9724	1646	34.9724	5431.17	34.9724	9043.06	34.9724	13120.2
35.0118	1576	35.0118	5463.17	35.0118	9108.06	35.0118	13143.2
35.0512	1660	35.0512	5435.17	35.0512	9185.06	35.0512	13136.2
35.0906	1644	35.0906	5373.17	35.0906	9088.06	35.0906	13167.2
35.13	1611	35.13	5411.17	35.13	9117.06	35.13	13094.2
35.1694	1694	35.1694	5463.17	35.1694	9016.06	35.1694	13113.2
35.2088	1584	35.2088	5451.17	35.2088	9102.06	35.2088	13115.2
35.2482	1654	35.2482	5384.17	35.2482	9074.06	35.2482	13062.2
35.2876	1605	35.2876	5365.17	35.2876	9029.06	35.2876	13081.2
35.3269	1632	35.3269	5401.17	35.3269	9092.06	35.3269	13086.2
35.3663	1595	35.3663	5462.17	35.3663	9056.06	35.3663	13085.2
35.4057	1586	35.4057	5348.17	35.4057	8962.06	35.4057	13003.2
35.4451	1597	35.4451	5446.17	35.4451	9057.06	35.4451	13012.2
35.4845	1656	35.4845	5344.17	35.4845	9025.06	35.4845	13111.2
35.5239	1556	35.5239	5319.17	35.5239	8990.06	35.5239	13013.2
35.5633	1605	35.5633	5309.17	35.5633	9006.06	35.5633	13069.2
35.6027	1607	35.6027	5314.17	35.6027	9046.06	35.6027	13025.2
35.6421	1563	35.6421	5342.17	35.6421	9061.06	35.6421	12971.2
35.6815	1630	35.6815	5332.17	35.6815	9049.06	35.6815	12995.2
35.7209	1511	35.7209	5376.17	35.7209	9070.06	35.7209	12995.2
35.7602	1573	35.7602	5372.17	35.7602	9028.06	35.7602	13036.2
35.7996	1560	35.7996	5324.17	35.7996	9012.06	35.7996	13075.2
35.839	1534	35.839	5349.17	35.839	8983.06	35.839	13007.2
35.8784	1511	35.8784	5373.17	35.8784	9030.06	35.8784	12961.2
35.9178	1474	35.9178	5291.17	35.9178	9011.06	35.9178	13038.2
35.9572	1563	35.9572	5331.17	35.9572	8999.06	35.9572	13056.2
35.9966	1567	35.9966	5333.17	35.9966	9016.06	35.9966	13025.2
36.036	1543	36.036	5369.17	36.036	9046.06	36.036	12986.2
36.0754	1569	36.0754	5285.17	36.0754	8986.06	36.0754	12910.2
36.1148	1500	36.1148	5294.17	36.1148	8918.06	36.1148	12941.2
36.1542	1447	36.1542	5240.17	36.1542	9008.06	36.1542	12929.2
36.1936	1456	36.1936	5363.17	36.1936	9022.06	36.1936	12930.2
36.2329	1529	36.2329	5283.17	36.2329	9027.06	36.2329	13022.2
36.2723	1497	36.2723	5290.17	36.2723	8948.06	36.2723	12934.2
36.3117	1556	36.3117	5270.17	36.3117	8990.06	36.3117	12990.2
36.3511	1463	36.3511	5218.17	36.3511	8902.06	36.3511	12934.2
36.3905	1545	36.3905	5278.17	36.3905	8906.06	36.3905	12918.2
36.4299	1478	36.4299	5334.17	36.4299	8994.06	36.4299	12955.2
36.4693	1500	36.4693	5309.17	36.4693	8932.06	36.4693	12957.2
36.5087	1465	36.5087	5284.17	36.5087	8975.06	36.5087	12919.2
36.5481	1500	36.5481	5234.17	36.5481	8848.06	36.5481	12973.2
36.5875	1438	36.5875	5249.17	36.5875	8860.06	36.5875	12831.2
36.6268	1481	36.6268	5249.17	36.6268	8974.06	36.6268	12963.2
36.6662	1492	36.6662	5274.17	36.6662	8888.06	36.6662	12900.2
36.7056	1486	36.7056	5293.17	36.7056	8921.06	36.7056	12901.2
36.745	1395	36.745	5215.17	36.745	8864.06	36.745	12853.2
36.7844	1450	36.7844	5158.17	36.7844	8963.06	36.7844	12948.2
36.8238	1441	36.8238	5273.17	36.8238	8897.06	36.8238	12900.2
36.8632	1445	36.8632	5207.17	36.8632	8884.06	36.8632	12920.2
36.9026	1529	36.9026	5176.17	36.9026	8923.06	36.9026	12969.2
36.942	1403	36.942	5212.17	36.942	8865.06	36.942	12958.2
36.9814	1460	36.9814	5297.17	36.9814	8924.06	36.9814	12923.2
37.0208	1444	37.0208	5213.17	37.0208	8875.06	37.0208	12832.2
37.0602	1420	37.0602	5092.17	37.0602	8884.06	37.0602	12842.2
37.0995	1440	37.0995	5229.17	37.0995	8881.06	37.0995	12847.2
37.1389	1439	37.1389	5075.17	37.1389	8902.06	37.1389	12923.2
37.1783	1404	37.1783	5262.17	37.1783	8879.06	37.1783	12981.2
37.2177	1433	37.2177	5134.17	37.2177	8831.06	37.2177	12939.2
37.2571	1481	37.2571	5120.17	37.2571	8922.06	37.2571	12838.2
37.2965	1382	37.2965	5161.17	37.2965	8911.06	37.2965	12856.2
37.3359	1418	37.3359	5099.17	37.3359	8833.06	37.3359	12865.2
37.3753	1434	37.3753	5166.17	37.3753	8909.06	37.3753	12805.2
37.4147	1364	37.4147	5196.17	37.4147	8860.06	37.4147	12796.2
37.4541	1411	37.4541	5197.17	37.4541	8848.06	37.4541	12875.2
37.4935	1482	37.4935	5228.17	37.4935	8835.06	37.4935	12958.2
37.5328	1421	37.5328	5205.17	37.5328	8876.06	37.5328	12832.2
37.5722	1351	37.5722	5182.17	37.5722	8811.06	37.5722	12808.2
37.6116	1402	37.6116	5144.17	37.6116	8843.06	37.6116	12840.2
37.651	1450	37.651	5202.17	37.651	8756.06	37.651	12817.2
37.6904	1349	37.6904	5162.17	37.6904	8882.06	37.6904	12768.2
37.7298	1414	37.7298	5190.17	37.7298	8854.06	37.7298	12852.2
37.7692	1347	37.7692	5104.17	37.7692	8858.06	37.7692	12898.2
37.8086	1437	37.8086	5144.17	37.8086	8737.06	37.8086	12828.2
37.848	1343	37.848	5142.17	37.848	8843.06	37.848	12902.2
37.8874	1411	37.8874	5155.17	37.8874	8783.06	37.8874	12786.2
37.9267	1358	37.9267	5183.17	37.9267	8854.06	37.9267	12817.2
37.9661	1480	37.9661	5162.17	37.9661	8849.06	37.9661	12855.2
38.0055	1389	38.0055	5168.17	38.0055	8776.06	38.0055	12811.2
38.0449	1433	38.0449	5130.17	38.0449	8795.06	38.0449	12841.2
38.0843	1308	38.0843	5112.17	38.0843	8784.06	38.0843	12860.2
38.1237	1366	38.1237	5148.17	38.1237	8690.06	38.1237	12831.2
38.1631	1378	38.1631	5178.17	38.1631	8802.06	38.1631	12740.2
38.2025	1309	38.2025	5119.17	38.2025	8792.06	38.2025	12810.2
38.2419	1298	38.2419	5179.17	38.2419	8766.06	38.2419	12758.2
38.2813	1311	38.2813	5198.17	38.2813	8834.06	38.2813	12863.2
38.3207	1345	38.3207	5179.17	38.3207	8776.06	38.3207	12782.2
38.3601	1338	38.3601	5130.17	38.3601	8851.06	38.3601	12808.2
38.3994	1359	38.3994	5148.17	38.3994	8821.06	38.3994	12770.2
38.4388	1324	38.4388	5106.17	38.4388	8719.06	38.4388	12846.2
38.4782	1319	38.4782	5109.17	38.4782	8827.06	38.4782	12784.2
38.5176	1419	38.5176	5153.17	38.5176	8860.06	38.5176	12761.2
38.557	1345	38.557	5113.17	38.557	8829.06	38.557	12755.2
38.5964	1369	38.5964	5059.17	38.5964	8780.06	38.5964	12845.2
38.6358	1335	38.6358	5072.17	38.6358	8805.06	38.6358	12806.2
38.6752	1328	38.6752	5106.17	38.6752	8842.06	38.6752	12827.2
38.7146	1360	38.7146	5109.17	38.7146	8746.06	38.7146	12754.2
38.754	1330	38.754	5132.17	38.754	8752.06	38.754	12803.2
38.7933	1358	38.7933	5143.17	38.7933	8759.06	38.7933	12766.2
38.8327	1316	38.8327	5025.17	38.8327	8812.06	38.8327	12714.2
38.8721	1392	38.8721	5149.17	38.8721	8818.06	38.8721	12796.2
38.9115	1345	38.9115	5137.17	38.9115	8771.06	38.9115	12837.2
38.9509	1280	38.9509	5054.17	38.9509	8764.06	38.9509	12842.2
38.9903	1275	38.9903	5162.17	38.9903	8805.06	38.9903	12840.2
39.0297	1349	39.0297	5076.17	39.0297	8740.06	39.0297	12850.2
39.0691	1268	39.0691	5044.17	39.0691	8818.06	39.0691	12821.2
39.1085	1376	39.1085	5150.17	39.1085	8772.06	39.1085	12791.2
39.1479	1312	39.1479	5096.17	39.1479	8837.06	39.1479	12814.2
39.1873	1354	39.1873	5068.17	39.1873	8725.06	39.1873	12786.2
39.2266	1310	39.2266	5034.17	39.2266	8838.06	39.2266	12735.2
39.266	1336	39.266	5118.17	39.266	8704.06	39.266	12768.2
39.3054	1347	39.3054	5126.17	39.3054	8728.06	39.3054	12775.2
39.3448	1316	39.3448	5076.17	39.3448	8796.06	39.3448	12748.2
39.3842	1288	39.3842	5147.17	39.3842	8713.06	39.3842	12732.2
39.4236	1275	39.4236	4985.17	39.4236	8721.06	39.4236	12720.2
39.463	1329	39.463	5065.17	39.463	8738.06	39.463	12805.2
39.5024	1260	39.5024	5148.17	39.5024	8822.06	39.5024	12817.2
39.5418	1363	39.5418	5057.17	39.5418	8744.06	39.5418	12738.2
39.5812	1346	39.5812	5055.17	39.5812	8805.06	39.5812	12712.2
39.6206	1278	39.6206	4961.17	39.6206	8758.06	39.6206	12784.2
39.66	1262	39.66	5030.17	39.66	8784.06	39.66	12781.2
39.6993	1279	39.6993	5009.17	39.6993	8702.06	39.6993	12737.2
39.7387	1255	39.7387	5029.17	39.7387	8716.06	39.7387	12819.2
39.7781	1307	39.7781	5147.17	39.7781	8768.06	39.7781	12775.2
39.8175	1349	39.8175	5043.17	39.8175	8742.06	39.8175	12748.2
39.8569	1267	39.8569	5013.17	39.8569	8747.06	39.8569	12689.2
39.8963	1310	39.8963	5012.17	39.8963	8709.06	39.8963	12762.2
39.9357	1293	39.9357	5051.17	39.9357	8732.06	39.9357	12734.2
39.9751	1249	39.9751	5044.17	39.9751	8717.06	39.9751	12718.2
40.0145	1246	40.0145	5046.17	40.0145	8732.06	40.0145	12691.2
40.0539	1290	40.0539	5054.17	40.0539	8796.06	40.0539	12689.2
40.0932	1285	40.0932	4928.17	40.0932	8724.06	40.0932	12716.2
40.1326	1273	40.1326	5044.17	40.1326	8740.06	40.1326	12794.2
40.172	1268	40.172	4989.17	40.172	8722.06	40.172	12779.2
40.2114	1323	40.2114	5088.17	40.2114	8677.06	40.2114	12761.2
40.2508	1305	40.2508	5026.17	40.2508	8698.06	40.2508	12726.2
40.2902	1283	40.2902	5039.17	40.2902	8773.06	40.2902	12764.2
40.3296	1268	40.3296	5029.17	40.3296	8719.06	40.3296	12799.2
40.369	1266	40.369	5002.17	40.369	8771.06	40.369	12730.2
40.4084	1257	40.4084	5042.17	40.4084	8784.06	40.4084	12785.2
40.4478	1235	40.4478	5049.17	40.4478	8698.06	40.4478	12681.2
40.4872	1227	40.4872	5034.17	40.4872	8701.06	40.4872	12697.2
40.5266	1208	40.5266	5084.17	40.5266	8695.06	40.5266	12786.2
40.5659	1252	40.5659	5055.17	40.5659	8698.06	40.5659	12682.2
40.6053	1303	40.6053	4987.17	40.6053	8739.06	40.6053	12641.2
40.6447	1231	40.6447	5022.17	40.6447	8739.06	40.6447	12696.2
40.6841	1177	40.6841	5008.17	40.6841	8661.06	40.6841	12639.2
40.7235	1297	40.7235	4957.17	40.7235	8760.06	40.7235	12732.2
40.7629	1231	40.7629	5068.17	40.7629	8679.06	40.7629	12724.2
40.8023	1264	40.8023	5012.17	40.8023	8693.06	40.8023	12750.2
40.8417	1246	40.8417	5052.17	40.8417	8695.06	40.8417	12675.2
40.8811	1227	40.8811	4991.17	40.8811	8789.06	40.8811	12700.2
40.9205	1263	40.9205	4978.17	40.9205	8678.06	40.9205	12697.2
40.9598	1314	40.9598	5051.17	40.9598	8735.06	40.9598	12775.2
40.9992	1304	40.9992	5015.17	40.9992	8738.06	40.9992	12663.2
41.0386	1186	41.0386	4974.17	41.0386	8739.06	41.0386	12813.2
41.078	1264	41.078	4993.17	41.078	8712.06	41.078	12724.2
41.1174	1210	41.1174	4984.17	41.1174	8702.06	41.1174	12790.2
41.1568	1259	41.1568	4954.17	41.1568	8738.06	41.1568	12662.2
41.1962	1221	41.1962	4901.17	41.1962	8634.06	41.1962	12612.2
41.2356	1172	41.2356	5035.17	41.2356	8718.06	41.2356	12740.2
41.275	1210	41.275	4990.17	41.275	8701.06	41.275	12717.2
41.3144	1233	41.3144	5029.17	41.3144	8760.06	41.3144	12722.2
41.3537	1290	41.3537	4973.17	41.3537	8736.06	41.3537	12735.2
41.3931	1242	41.3931	5062.17	41.3931	8657.06	41.3931	12755.2
41.4325	1244	41.4325	5053.17	41.4325	8723.06	41.4325	12735.2
41.4719	1210	41.4719	5017.17	41.4719	8663.06	41.4719	12766.2
41.5113	1291	41.5113	4983.17	41.5113	8688.06	41.5113	12722.2
41.5507	1254	41.5507	4948.17	41.5507	8676.06	41.5507	12685.2
41.5901	1289	41.5901	4994.17	41.5901	8662.06	41.5901	12665.2
41.6295	1185	41.6295	5001.17	41.6295	8648.06	41.6295	12713.2
41.6689	1282	41.6689	4994.17	41.6689	8664.06	41.6689	12742.2
41.7083	1217	41.7083	4998.17	41.7083	8696.06	41.7083	12722.2
41.7477	1192	41.7477	4986.17	41.7477	8673.06	41.7477	12724.2
41.7871	1242	41.7871	4932.17	41.7871	8672.06	41.7871	12659.2
41.8264	1225	41.8264	4912.17	41.8264	8743.06	41.8264	12656.2
41.8658	1217	41.8658	5011.17	41.8658	8790.06	41.8658	12697.2
41.9052	1246	41.9052	4996.17	41.9052	8717.06	41.9052	12643.2
41.9446	1148	41.9446	5012.17	41.9446	8624.06	41.9446	12665.2
41.984	1272	41.984	5008.17	41.984	8788.06	41.984	12625.2
42.0234	1258	42.0234	4946.17	42.0234	8712.06	42.0234	12652.2
42.0628	1160	42.0628	4951.17	42.0628	8654.06	42.0628	12646.2
42.1022	1258	42.1022	4953.17	42.1022	8643.06	42.1022	12699.2
42.1416	1178	42.1416	4950.17	42.1416	8724.06	42.1416	12689.2
42.181	1214	42.181	4910.17	42.181	8663.06	42.181	12764.2
42.2204	1237	42.2204	4991.17	42.2204	8693.06	42.2204	12708.2
42.2597	1209	42.2597	4950.17	42.2597	8681.06	42.2597	12647.2
42.2991	1204	42.2991	4941.17	42.2991	8668.06	42.2991	12728.2
42.3385	1233	42.3385	5001.17	42.3385	8659.06	42.3385	12719.2
42.3779	1221	42.3779	4990.17	42.3779	8602.06	42.3779	12714.2
42.4173	1195	42.4173	4879.17	42.4173	8657.06	42.4173	12747.2
42.4567	1189	42.4567	4934.17	42.4567	8598.06	42.4567	12683.2
42.4961	1215	42.4961	4981.17	42.4961	8670.06	42.4961	12722.2
42.5355	1211	42.5355	4961.17	42.5355	8720.06	42.5355	12641.2
42.5749	1207	42.5749	4991.17	42.5749	8551.06	42.5749	12651.2
42.6143	1148	42.6143	4916.17	42.6143	8670.06	42.6143	12661.2
42.6536	1247	42.6536	4967.17	42.6536	8712.06	42.6536	12722.2
42.693	1191	42.693	4965.17	42.693	8695.06	42.693	12592.2
42.7324	1205	42.7324	4965.17	42.7324	8668.06	42.7324	12663.2
42.7718	1208	42.7718	4968.17	42.7718	8657.06	42.7718	12662.2
42.8112	1182	42.8112	4946.17	42.8112	8622.06	42.8112	12636.2
42.8506	1188	42.8506	4986.17	42.8506	8720.06	42.8506	12729.2
42.89	1196	42.89	4945.17	42.89	8592.06	42.89	12641.2
42.9294	1197	42.9294	4871.17	42.9294	8707.06	42.9294	12670.2
42.9688	1226	42.9688	4938.17	42.9688	8643.06	42.9688	12582.2
43.0082	1160	43.0082	4958.17	43.0082	8694.06	43.0082	12566.2
43.0476	1237	43.0476	5014.17	43.0476	8723.06	43.0476	12663.2
43.087	1222	43.087	4916.17	43.087	8677.06	43.087	12681.2
43.1263	1233	43.1263	5020.17	43.1263	8641.06	43.1263	12610.2
43.1657	1234	43.1657	4989.17	43.1657	8674.06	43.1657	12700.2
43.2051	1153	43.2051	4970.17	43.2051	8684.06	43.2051	12649.2
43.2445	1225	43.2445	4979.17	43.2445	8626.06	43.2445	12682.2
43.2839	1201	43.2839	4977.17	43.2839	8640.06	43.2839	12595.2
43.3233	1202	43.3233	4929.17	43.3233	8583.06	43.3233	12622.2
43.3627	1168	43.3627	4905.17	43.3627	8629.06	43.3627	12625.2
43.4021	1180	43.4021	4881.17	43.4021	8605.06	43.4021	12628.2
43.4415	1156	43.4415	4974.17	43.4415	8677.06	43.4415	12705.2
43.4809	1187	43.4809	5018.17	43.4809	8656.06	43.4809	12561.2
43.5202	1141	43.5202	4992.17	43.5202	8629.06	43.5202	12622.2
43.5596	1190	43.5596	4935.17	43.5596	8650.06	43.5596	12610.2
43.599	1191	43.599	4973.17	43.599	8646.06	43.599	12712.2
43.6384	1154	43.6384	4906.17	43.6384	8638.06	43.6384	12685.2
43.6778	1219	43.6778	4962.17	43.6778	8613.06	43.6778	12614.2
43.7172	1156	43.7172	4899.17	43.7172	8573.06	43.7172	12658.2
43.7566	1264	43.7566	4996.17	43.7566	8703.06	43.7566	12659.2
43.796	1193	43.796	4923.17	43.796	8597.06	43.796	12651.2
43.8354	1171	43.8354	4945.17	43.8354	8605.06	43.8354	12628.2
43.8748	1257	43.8748	4894.17	43.8748	8575.06	43.8748	12672.2
43.9142	1245	43.9142	4928.17	43.9142	8622.06	43.9142	12678.2
43.9535	1156	43.9535	4967.17	43.9535	8672.06	43.9535	12679.2
43.9929	1167	43.9929	4965.17	43.9929	8649.06	43.9929	12629.2
44.0323	1141	44.0323	4978.17	44.0323	8662.06	44.0323	12630.2
44.0717	1201	44.0717	4902.17	44.0717	8630.06	44.0717	12658.2
44.1111	1138	44.1111	5003.17	44.1111	8708.06	44.1111	12668.2
44.1505	1207	44.1505	4864.17	44.1505	8741.06	44.1505	12615.2
44.1899	1210	44.1899	4935.17	44.1899	8600.06	44.1899	12645.2
44.2293	1148	44.2293	4983.17	44.2293	8643.06	44.2293	12630.2
44.2687	1216	44.2687	4888.17	44.2687	8629.06	44.2687	12610.2
44.3081	1143	44.3081	4935.17	44.3081	8668.06	44.3081	12622.2
44.3475	1198	44.3475	4982.17	44.3475	8544.06	44.3475	12561.2
44.3869	1116	44.3869	4964.17	44.3869	8601.06	44.3869	12611.2
44.4262	1133	44.4262	4934.17	44.4262	8607.06	44.4262	12644.2
44.4656	1170	44.4656	4915.17	44.4656	8627.06	44.4656	12669.2
44.505	1127	44.505	5028.17	44.505	8631.06	44.505	12643.2
44.5444	1161	44.5444	4927.17	44.5444	8665.06	44.5444	12586.2
44.5838	1205	44.5838	4918.17	44.5838	8642.06	44.5838	12624.2
44.6232	1182	44.6232	4956.17	44.6232	8659.06	44.6232	12560.2
44.6626	1209	44.6626	4850.17	44.6626	8653.06	44.6626	12568.2
44.702	1132	44.702	4942.17	44.702	8623.06	44.702	12620.2
44.7414	1189	44.7414	4952.17	44.7414	8623.06	44.7414	12607.2
44.7808	1177	44.7808	4932.17	44.7808	8597.06	44.7808	12616.2
44.8201	1152	44.8201	4973.17	44.8201	8614.06	44.8201	12584.2
44.8595	1163	44.8595	4871.17	44.8595	8600.06	44.8595	12626.2
44.8989	1183	44.8989	4853.17	44.8989	8601.06	44.8989	12661.2
44.9383	1083	44.9383	4934.17	44.9383	8578.06	44.9383	12580.2
44.9777	1131	44.9777	4901.17	44.9777	8628.06	44.9777	12642.2
45.0171	1155	45.0171	4926.17	45.0171	8647.06	45.0171	12607.2
45.0565	1122	45.0565	4888.17	45.0565	8622.06	45.0565	12637.2
45.0959	1193	45.0959	4892.17	45.0959	8642.06	45.0959	12589.2
45.1353	1170	45.1353	4947.17	45.1353	8615.06	45.1353	12634.2
45.1747	1172	45.1747	4913.17	45.1747	8595.06	45.1747	12531.2
45.2141	1113	45.2141	4898.17	45.2141	8639.06	45.2141	12577.2
45.2535	1139	45.2535	4893.17	45.2535	8610.06	45.2535	12590.2
45.2928	1183	45.2928	4880.17	45.2928	8575.06	45.2928	12621.2
45.3322	1135	45.3322	4988.17	45.3322	8577.06	45.3322	12609.2
45.3716	1106	45.3716	4892.17	45.3716	8617.06	45.3716	12633.2
45.411	1146	45.411	4907.17	45.411	8595.06	45.411	12564.2
45.4504	1148	45.4504	4914.17	45.4504	8618.06	45.4504	12571.2
45.4898	1134	45.4898	4869.17	45.4898	8580.06	45.4898	12615.2
45.5292	1130	45.5292	4881.17	45.5292	8602.06	45.5292	12574.2
45.5686	1096	45.5686	4904.17	45.5686	8568.06	45.5686	12649.2
45.608	1104	45.608	4844.17	45.608	8617.06	45.608	12612.2
45.6474	1155	45.6474	4872.17	45.6474	8580.06	45.6474	12586.2
45.6867	1117	45.6867	4849.17	45.6867	8608.06	45.6867	12620.2
45.7261	1165	45.7261	4837.17	45.7261	8556.06	45.7261	12588.2
45.7655	1137	45.7655	4857.17	45.7655	8490.06	45.7655	12638.2
45.8049	1147	45.8049	4903.17	45.8049	8607.06	45.8049	12559.2
45.8443	1116	45.8443	4848.17	45.8443	8609.06	45.8443	12528.2
45.8837	1129	45.8837	4797.17	45.8837	8566.06	45.8837	12600.2
45.9231	1158	45.9231	4892.17	45.9231	8653.06	45.9231	12606.2
45.9625	1140	45.9625	4883.17	45.9625	8607.06	45.9625	12595.2
46.0019	1173	46.0019	4941.17	46.0019	8580.06	46.0019	12593.2
46.0413	1143	46.0413	4918.17	46.0413	8565.06	46.0413	12566.2
46.0806	1111	46.0806	4956.17	46.0806	8585.06	46.0806	12641.2
46.12	1106	46.12	4885.17	46.12	8541.06	46.12	12532.2
46.1594	1208	46.1594	4805.17	46.1594	8542.06	46.1594	12579.2
46.1988	1128	46.1988	4880.17	46.1988	8527.06	46.1988	12534.2
46.2382	1163	46.2382	4940.17	46.2382	8601.06	46.2382	12546.2
46.2776	1048	46.2776	4884.17	46.2776	8531.06	46.2776	12604.2
46.317	1207	46.317	4849.17	46.317	8598.06	46.317	12478.2
46.3564	1095	46.3564	4868.17	46.3564	8505.06	46.3564	12567.2
46.3958	1074	46.3958	4814.17	46.3958	8566.06	46.3958	12593.2
46.4352	1130	46.4352	4829.17	46.4352	8544.06	46.4352	12558.2
46.4746	1151	46.4746	4836.17	46.4746	8545.06	46.4746	12566.2
46.514	1206	46.514	4840.17	46.514	8537.06	46.514	12613.2
46.5533	1147	46.5533	4889.17	46.5533	8614.06	46.5533	12578.2
46.5927	1089	46.5927	4864.17	46.5927	8584.06	46.5927	12596.2
46.6321	1154	46.6321	4881.17	46.6321	8502.06	46.6321	12562.2
46.6715	1131	46.6715	4841.17	46.6715	8605.06	46.6715	12553.2
46.7109	1079	46.7109	4810.17	46.7109	8543.06	46.7109	12582.2
46.7503	1116	46.7503	4914.17	46.7503	8513.06	46.7503	12546.2
46.7897	1086	46.7897	4856.17	46.7897	8536.06	46.7897	12624.2
46.8291	1092	46.8291	4886.17	46.8291	8471.06	46.8291	12525.2
46.8685	1075	46.8685	4897.17	46.8685	8549.06	46.8685	12547.2
46.9079	1061	46.9079	4843.17	46.9079	8648.06	46.9079	12585.2
46.9472	1084	46.9472	4864.17	46.9472	8611.06	46.9472	12568.2
46.9866	1169	46.9866	4811.17	46.9866	8528.06	46.9866	12564.2
47.026	1121	47.026	4887.17	47.026	8561.06	47.026	12565.2
47.0654	1065	47.0654	4951.17	47.0654	8583.06	47.0654	12543.2
47.1048	1084	47.1048	4907.17	47.1048	8601.06	47.1048	12545.2
47.1442	1065	47.1442	4802.17	47.1442	8530.06	47.1442	12580.2
47.1836	1095	47.1836	4906.17	47.1836	8524.06	47.1836	12561.2
47.223	1040	47.223	4845.17	47.223	8573.06	47.223	12519.2
47.2624	1063	47.2624	4932.17	47.2624	8573.06	47.2624	12579.2
47.3018	1107	47.3018	4872.17	47.3018	8604.06	47.3018	12537.2
47.3412	1101	47.3412	4798.17	47.3412	8561.06	47.3412	12555.2
47.3805	1089	47.3805	4807.17	47.3805	8554.06	47.3805	12558.2
47.4199	1101	47.4199	4853.17	47.4199	8524.06	47.4199	12569.2
47.4593	1098	47.4593	4813.17	47.4593	8582.06	47.4593	12506.2
47.4987	1058	47.4987	4797.17	47.4987	8554.06	47.4987	12507.2
47.5381	1109	47.5381	4855.17	47.5381	8566.06	47.5381	12515.2
47.5775	1111	47.5775	4807.17	47.5775	8536.06	47.5775	12476.2
47.6169	1026	47.6169	4845.17	47.6169	8585.06	47.6169	12562.2
47.6563	1136	47.6563	4834.17	47.6563	8565.06	47.6563	12507.2
47.6957	1100	47.6957	4862.17	47.6957	8575.06	47.6957	12561.2
47.7351	1124	47.7351	4851.17	47.7351	8554.06	47.7351	12527.2
47.7745	1055	47.7745	4857.17	47.7745	8485.06	47.7745	12510.2
47.8139	1061	47.8139	4812.17	47.8139	8524.06	47.8139	12530.2
47.8532	1159	47.8532	4807.17	47.8532	8550.06	47.8532	12543.2
47.8926	1107	47.8926	4819.17	47.8926	8525.06	47.8926	12487.2
47.932	1132	47.932	4840.17	47.932	8586.06	47.932	12572.2
47.9714	1081	47.9714	4863.17	47.9714	8536.06	47.9714	12511.2
48.0108	1064	48.0108	4798.17	48.0108	8489.06	48.0108	12537.2
48.0502	1106	48.0502	4817.17	48.0502	8549.06	48.0502	12530.2
48.0896	1056	48.0896	4810.17	48.0896	8487.06	48.0896	12527.2
48.129	1124	48.129	4834.17	48.129	8573.06	48.129	12538.2
48.1684	1087	48.1684	4913.17	48.1684	8504.06	48.1684	12431.2
48.2078	1017	48.2078	4829.17	48.2078	8544.06	48.2078	12520.2
48.2471	1085	48.2471	4780.17	48.2471	8490.06	48.2471	12491.2
48.2865	1046	48.2865	4801.17	48.2865	8498.06	48.2865	12541.2
48.3259	1100	48.3259	4794.17	48.3259	8489.06	48.3259	12587.2
48.3653	1033	48.3653	4796.17	48.3653	8553.06	48.3653	12562.2
48.4047	1062	48.4047	4827.17	48.4047	8543.06	48.4047	12508.2
48.4441	1076	48.4441	4818.17	48.4441	8467.06	48.4441	12467.2
48.4835	1097	48.4835	4803.17	48.4835	8514.06	48.4835	12507.2
48.5229	1031	48.5229	4784.17	48.5229	8490.06	48.5229	12441.2
48.5623	1085	48.5623	4786.17	48.5623	8472.06	48.5623	12493.2
48.6017	1071	48.6017	4821.17	48.6017	8498.06	48.6017	12544.2
48.6411	1021	48.6411	4801.17	48.6411	8538.06	48.6411	12473.2
48.6805	1045	48.6805	4753.17	48.6805	8477.06	48.6805	12457.2
48.7198	969	48.7198	4775.17	48.7198	8474.06	48.7198	12473.2
48.7592	1076	48.7592	4854.17	48.7592	8476.06	48.7592	12516.2
48.7986	1069	48.7986	4880.17	48.7986	8475.06	48.7986	12479.2
48.838	1048	48.838	4778.17	48.838	8473.06	48.838	12478.2
48.8774	1043	48.8774	4829.17	48.8774	8495.06	48.8774	12477.2
48.9168	1061	48.9168	4837.17	48.9168	8500.06	48.9168	12475.2
48.9562	1023	48.9562	4773.17	48.9562	8514.06	48.9562	12451.2
48.9956	1032	48.9956	4758.17	48.9956	8472.06	48.9956	12441.2
49.035	1026	49.035	4779.17	49.035	8481.06	49.035	12520.2
49.0744	1007	49.0744	4819.17	49.0744	8491.06	49.0744	12504.2
49.1138	1064	49.1138	4767.17	49.1138	8566.06	49.1138	12479.2
49.1531	1071	49.1531	4775.17	49.1531	8499.06	49.1531	12494.2
49.1925	1024	49.1925	4741.17	49.1925	8501.06	49.1925	12505.2
49.2319	1010	49.2319	4837.17	49.2319	8472.06	49.2319	12495.2
49.2713	1114	49.2713	4812.17	49.2713	8451.06	49.2713	12490.2
49.3107	1007	49.3107	4782.17	49.3107	8464.06	49.3107	12502.2
49.3501	1030	49.3501	4776.17	49.3501	8448.06	49.3501	12420.2
49.3895	1052	49.3895	4794.17	49.3895	8551.06	49.3895	12527.2
49.4289	980	49.4289	4840.17	49.4289	8500.06	49.4289	12480.2
49.4683	1099	49.4683	4750.17	49.4683	8531.06	49.4683	12487.2
49.5077	1021	49.5077	4737.17	49.5077	8502.06	49.5077	12421.2
49.547	1028	49.547	4724.17	49.547	8452.06	49.547	12529.2
49.5864	994	49.5864	4767.17	49.5864	8486.06	49.5864	12428.2
49.6258	980	49.6258	4793.17	49.6258	8508.06	49.6258	12444.2
49.6652	1049	49.6652	4828.17	49.6652	8460.06	49.6652	12464.2
49.7046	982	49.7046	4777.17	49.7046	8496.06	49.7046	12431.2
49.744	1072	49.744	4742.17	49.744	8428.06	49.744	12504.2
49.7834	1102	49.7834	4753.17	49.7834	8456.06	49.7834	12476.2

## Sheet: Fig 3e
10 min		20 min		30 min		60 min		120 min		Powder calculated
2θ (º)	Intensity	2θ (º)	Intensity	2θ (º)	Intensity	2θ (º)	Intensity	2θ (º)	Intensity	2θ (º)	Intensity
5	0	5	25	5	37	5	18	5	45	5	0.76394
5.01	0	5.01	25	5.01	37	5.01	18	5.01	45	5.02	0.80249
5.02	0	5.02	25	5.02	37	5.02	18	5.02	45	5.04	0.84403
5.03	94	5.03	100	5.03	23	5.03	0	5.03	0	5.06	0.88888
5.04	29	5.04	0	5.04	7	5.04	34	5.04	0	5.08	0.93739
5.05	11	5.05	0	5.05	0	5.05	95	5.05	14	5.1	0.98997
5.06	30	5.06	49	5.06	43	5.06	73	5.06	0	5.12	1.0471
5.07	15	5.07	15	5.07	0	5.07	72	5.07	0	5.14	1.10931
5.08	14	5.08	79	5.08	0	5.08	41	5.08	27	5.16	1.17723
5.09	0	5.09	28	5.09	0	5.09	12	5.09	0	5.18	1.25156
5.1	112	5.1	34	5.1	67	5.1	37	5.1	0	5.2	1.33315
5.11	0	5.11	27	5.11	47	5.11	0	5.11	0	5.22	1.42297
5.12	14	5.12	70	5.12	20	5.12	0	5.12	38	5.24	1.52215
5.13	0	5.13	10	5.13	28	5.13	34	5.13	0	5.26	1.63204
5.14	0	5.14	27	5.14	0	5.14	16	5.14	0	5.28	11.691
5.15	57	5.15	0	5.15	14	5.15	17	5.15	2	5.3	12.1088
5.16	22	5.16	82	5.16	0	5.16	0	5.16	0	5.32	12.5552
5.17	16	5.17	0	5.17	0	5.17	0	5.17	0	5.34	13.0337
5.18	3	5.18	0	5.18	45	5.18	0	5.18	0	5.36	13.5484
5.19	0	5.19	0	5.19	0	5.19	29	5.19	0	5.38	14.1042
5.2	41	5.2	0	5.2	9	5.2	0	5.2	0	5.4	14.7072
5.21	0	5.21	0	5.21	0	5.21	0	5.21	0	5.42	15.3646
5.22	20	5.22	0	5.22	0	5.22	0	5.22	0	5.44	16.0855
5.23	11	5.23	1	5.23	0	5.23	26	5.23	0	5.46	16.8812
5.24	0	5.24	0	5.24	53	5.24	15	5.24	0	5.48	17.7662
5.25	22	5.25	0	5.25	23	5.25	0	5.25	0	5.5	18.7592
5.26	0	5.26	64	5.26	0	5.26	0	5.26	0	5.52	19.8844
5.27	0	5.27	50	5.27	0	5.27	0	5.27	0	5.54	21.1744
5.28	0	5.28	0	5.28	1	5.28	0	5.28	0	5.56	22.6736
5.29	11	5.29	0	5.29	0	5.29	47	5.29	0	5.58	24.4433
5.3	0	5.3	0	5.3	0	5.3	0	5.3	0	5.6	26.5713
5.31	0	5.31	0	5.31	14	5.31	0	5.31	0	5.62	29.186
5.32	0	5.32	0	5.32	40	5.32	0	5.32	0	5.64	32.4837
5.33	0	5.33	21	5.33	0	5.33	0	5.33	0	5.66	36.7861
5.34	0	5.34	7	5.34	0	5.34	5	5.34	0	5.68	42.676
5.35	0	5.35	4	5.35	0	5.35	0	5.35	0	5.7	51.3016
5.36	0	5.36	0	5.36	0	5.36	0	5.36	0	5.72	64.9077
5.37	0	5.37	0	5.37	0	5.37	0	5.37	0	5.74	87.3613
5.38	0	5.38	0	5.38	0	5.38	0	5.38	0	5.76	123.895
5.39	0	5.39	0	5.39	0	5.39	0	5.39	0	5.78	178.35
5.4	0	5.4	0	5.4	0	5.4	0	5.4	0	5.8	242.222
5.41	0	5.41	0	5.41	0	5.41	57	5.41	0	5.82	274.739
5.42	0	5.42	0	5.42	0	5.42	7	5.42	0	5.84	241.427
5.43	0	5.43	0	5.43	0	5.43	0	5.43	0	5.86	179.618
5.44	0	5.44	0	5.44	0	5.44	0	5.44	0	5.88	128.378
5.45	0	5.45	0	5.45	0	5.45	0	5.45	0	5.9	95.0465
5.46	0	5.46	0	5.46	0	5.46	0	5.46	0	5.92	75.566
5.47	23	5.47	0	5.47	0	5.47	0	5.47	0	5.94	64.7562
5.48	6	5.48	0	5.48	0	5.48	0	5.48	0	5.96	58.8574
5.49	0	5.49	0	5.49	0	5.49	0	5.49	0	5.98	55.716
5.5	0	5.5	0	5.5	0	5.5	28	5.5	0	6	54.2444
5.51	0	5.51	0	5.51	0	5.51	0	5.51	0	6.02	53.9007
5.52	0	5.52	0	5.52	0	5.52	0	5.52	0	6.04	54.3963
5.53	0	5.53	0	5.53	0	5.53	0	5.53	0	6.06	55.5662
5.54	0	5.54	0	5.54	0	5.54	0	5.54	0	6.08	57.3155
5.55	0	5.55	0	5.55	0	5.55	0	5.55	0	6.1	59.5932
5.56	0	5.56	0	5.56	0	5.56	0	5.56	0	6.12	62.3793
5.57	0	5.57	0	5.57	0	5.57	28	5.57	0	6.14	65.6773
5.58	0	5.58	0	5.58	0	5.58	9	5.58	0	6.16	69.5099
5.59	0	5.59	0	5.59	0	5.59	0	5.59	0	6.18	73.918
5.6	0	5.6	0	5.6	0	5.6	0	5.6	0	6.2	78.9598
5.61	0	5.61	0	5.61	0	5.61	0	5.61	0	6.22	84.7128
5.62	0	5.62	0	5.62	0	5.62	0	5.62	0	6.24	91.2765
5.63	0	5.63	0	5.63	0	5.63	0	5.63	0	6.26	98.7758
5.64	0	5.64	0	5.64	0	5.64	0	5.64	0	6.28	107.368
5.65	0	5.65	0	5.65	0	5.65	0	5.65	0	6.3	117.249
5.66	0	5.66	0	5.66	0	5.66	0	5.66	0	6.32	128.668
5.67	0	5.67	0	5.67	0	5.67	0	5.67	11	6.34	141.939
5.68	0	5.68	0	5.68	0	5.68	17	5.68	0	6.36	157.464
5.69	0	5.69	0	5.69	0	5.69	45	5.69	23	6.38	175.764
5.7	0	5.7	0	5.7	0	5.7	0	5.7	0	6.4	197.519
5.71	0	5.71	0	5.71	0	5.71	64	5.71	7	6.42	223.635
5.72	0	5.72	0	5.72	0	5.72	66	5.72	23	6.44	255.33
5.73	0	5.73	0	5.73	0	5.73	68	5.73	13	6.46	294.279
5.74	0	5.74	0	5.74	11	5.74	130	5.74	142	6.48	342.824
5.75	0	5.75	0	5.75	0	5.75	134	5.75	127	6.5	404.323
5.76	0	5.76	0	5.76	0	5.76	193	5.76	95	6.52	483.715
5.77	0	5.77	0	5.77	0	5.77	325	5.77	165	6.54	588.564
5.78	0	5.78	0	5.78	0	5.78	347	5.78	302	6.56	731.245
5.79	0	5.79	0	5.79	0	5.79	347	5.79	441	6.58	934.101
5.8	12	5.8	0	5.8	8	5.8	370	5.8	436	6.6	1241.13
5.81	0	5.81	0	5.81	0	5.81	411	5.81	320	6.62	1738.76
5.82	0	5.82	0	5.82	0	5.82	338	5.82	445	6.64	2577.64
5.83	0	5.83	0	5.83	16	5.83	161	5.83	170	6.66	3965.68
5.84	0	5.84	0	5.84	0	5.84	134	5.84	140	6.68	6067.5
5.85	0	5.85	0	5.85	0	5.85	123	5.85	30	6.7	8597
5.86	0	5.86	0	5.86	0	5.86	20	5.86	60	6.72	10000
5.87	0	5.87	0	5.87	0	5.87	12	5.87	36	6.74	8761.18
5.88	0	5.88	0	5.88	0	5.88	0	5.88	3	6.76	6242.41
5.89	0	5.89	0	5.89	0	5.89	0	5.89	0	6.78	4090.6
5.9	0	5.9	0	5.9	0	5.9	0	5.9	0	6.8	2655.37
5.91	0	5.91	0	5.91	0	5.91	4	5.91	0	6.82	1784.65
5.92	0	5.92	0	5.92	0	5.92	22	5.92	0	6.84	1268.5
5.93	0	5.93	0	5.93	0	5.93	6	5.93	0	6.86	951.367
5.94	0	5.94	0	5.94	0	5.94	0	5.94	0	6.88	742.852
5.95	0	5.95	0	5.95	0	5.95	0	5.95	0	6.9	596.729
5.96	0	5.96	0	5.96	0	5.96	37	5.96	0	6.92	489.603
5.97	0	5.97	0	5.97	0	5.97	0	5.97	0	6.94	408.615
5.98	0	5.98	0	5.98	12	5.98	0	5.98	0	6.96	345.949
5.99	0	5.99	0	5.99	0	5.99	0	5.99	0	6.98	296.521
6	0	6	0	6	0	6	7	6	36	7	256.883
6.01	0	6.01	0	6.01	0	6.01	0	6.01	0	7.02	224.633
6.02	9	6.02	0	6.02	0	6.02	0	6.02	0	7.04	198.056
6.03	0	6.03	0	6.03	0	6.03	0	6.03	0	7.06	175.904
6.04	0	6.04	0	6.04	0	6.04	0	6.04	0	7.08	157.252
6.05	0	6.05	0	6.05	0	6.05	0	6.05	0	7.1	141.404
6.06	0	6.06	0	6.06	0	6.06	0	6.06	0	7.12	127.827
6.07	0	6.07	0	6.07	0	6.07	0	6.07	0	7.14	116.109
6.08	0	6.08	0	6.08	0	6.08	0	6.08	7	7.16	105.926
6.09	0	6.09	0	6.09	0	6.09	0	6.09	0	7.18	97.0234
6.1	0	6.1	0	6.1	0	6.1	0	6.1	15	7.2	89.1949
6.11	0	6.11	0	6.11	0	6.11	0	6.11	0	7.22	82.2752
6.12	0	6.12	0	6.12	20	6.12	29	6.12	30	7.24	76.1291
6.13	12	6.13	0	6.13	0	6.13	2	6.13	0	7.26	70.6458
6.14	0	6.14	0	6.14	0	6.14	0	6.14	0	7.28	65.4923
6.15	0	6.15	0	6.15	39	6.15	0	6.15	36	7.3	61.081
6.16	0	6.16	0	6.16	0	6.16	0	6.16	0	7.32	57.0998
6.17	0	6.17	0	6.17	0	6.17	0	6.17	0	7.34	53.4948
6.18	0	6.18	0	6.18	0	6.18	0	6.18	9	7.36	50.2201
6.19	0	6.19	0	6.19	0	6.19	12	6.19	0	7.38	47.2365
6.2	4	6.2	0	6.2	0	6.2	0	6.2	0	7.4	44.5107
6.21	0	6.21	0	6.21	0	6.21	0	6.21	18	7.42	42.0138
6.22	0	6.22	0	6.22	14	6.22	11	6.22	0	7.44	39.721
6.23	0	6.23	0	6.23	28	6.23	0	6.23	0	7.46	37.6105
6.24	0	6.24	0	6.24	0	6.24	0	6.24	0	7.48	35.6637
6.25	9	6.25	0	6.25	21	6.25	0	6.25	19	7.5	33.864
6.26	0	6.26	0	6.26	0	6.26	0	6.26	0	7.52	32.1971
6.27	0	6.27	0	6.27	0	6.27	0	6.27	0	7.54	30.6501
6.28	0	6.28	2	6.28	0	6.28	0	6.28	0	7.56	29.2118
6.29	13	6.29	28	6.29	0	6.29	46	6.29	0	7.58	27.8724
6.3	36	6.3	0	6.3	39	6.3	0	6.3	17	7.6	26.6229
6.31	5	6.31	0	6.31	0	6.31	0	6.31	0	7.62	25.4555
6.32	0	6.32	0	6.32	25	6.32	0	6.32	20	7.64	24.3631
6.33	8	6.33	0	6.33	10	6.33	14	6.33	56	7.66	23.3396
6.34	0	6.34	0	6.34	19	6.34	0	6.34	0	7.68	22.3791
6.35	0	6.35	0	6.35	29	6.35	15	6.35	1	7.7	21.4767
6.36	21	6.36	0	6.36	0	6.36	0	6.36	0	7.72	20.6278
6.37	0	6.37	10	6.37	8	6.37	13	6.37	0	7.74	19.8281
6.38	0	6.38	0	6.38	13	6.38	7	6.38	15	7.76	19.0741
6.39	20	6.39	0	6.39	0	6.39	46	6.39	22	7.78	18.3622
6.4	13	6.4	0	6.4	30	6.4	0	6.4	0	7.8	17.6894
6.41	0	6.41	0	6.41	5	6.41	0	6.41	0	7.82	17.0529
6.42	0	6.42	0	6.42	12	6.42	0	6.42	0	7.84	16.4501
6.43	0	6.43	0	6.43	21	6.43	0	6.43	0	7.86	15.8788
6.44	0	6.44	0	6.44	11	6.44	60	6.44	0	7.88	15.3366
6.45	15	6.45	0	6.45	27	6.45	30	6.45	8	7.9	14.8218
6.46	0	6.46	0	6.46	0	6.46	15	6.46	22	7.92	14.3324
6.47	0	6.47	45	6.47	54	6.47	2	6.47	29	7.94	13.8668
6.48	25	6.48	0	6.48	12	6.48	2	6.48	0	7.96	13.4236
6.49	0	6.49	14	6.49	67	6.49	7	6.49	0	7.98	13.0012
6.5	2	6.5	0	6.5	51	6.5	24	6.5	53	8	12.5985
6.51	0	6.51	50	6.51	24	6.51	49	6.51	0	8.02	12.2142
6.52	0	6.52	8	6.52	0	6.52	0	6.52	0	8.04	14.4209
6.53	0	6.53	5	6.53	43	6.53	0	6.53	0	8.06	14.1416
6.54	0	6.54	3	6.54	56	6.54	42	6.54	12	8.08	13.8807
6.55	15	6.55	18	6.55	71	6.55	61	6.55	0	8.1	13.6374
6.56	30	6.56	4	6.56	60	6.56	33	6.56	91	8.12	13.4111
6.57	0	6.57	24	6.57	26	6.57	12	6.57	42	8.14	13.2012
6.58	0	6.58	18	6.58	89	6.58	5	6.58	15	8.16	13.0073
6.59	5	6.59	52	6.59	126	6.59	58	6.59	0	8.18	3.14326
6.6	27	6.6	19	6.6	104	6.6	111	6.6	58	8.2	3.23983
6.61	0	6.61	0	6.61	133	6.61	14	6.61	34	8.22	3.34092
6.62	0	6.62	13	6.62	65	6.62	81	6.62	15	8.24	3.44681
6.63	0	6.63	0	6.63	160	6.63	164	6.63	57	8.26	3.55781
6.64	0	6.64	2	6.64	197	6.64	133	6.64	155	8.28	3.67426
6.65	19	6.65	17	6.65	179	6.65	63	6.65	71	8.3	3.79652
6.66	0	6.66	44	6.66	245	6.66	152	6.66	110	8.32	3.92498
6.67	7	6.67	26	6.67	299	6.67	273	6.67	141	8.34	4.06007
6.68	26	6.68	21	6.68	249	6.68	132	6.68	79	8.36	4.20225
6.69	24	6.69	116	6.69	268	6.69	160	6.69	83	8.38	4.35203
6.7	16	6.7	11	6.7	355	6.7	199	6.7	190	8.4	4.50996
6.71	15	6.71	85	6.71	321	6.71	220	6.71	116	8.42	4.67663
6.72	0	6.72	73	6.72	398	6.72	267	6.72	146	8.44	4.85271
6.73	27	6.73	56	6.73	342	6.73	169	6.73	131	8.46	5.03891
6.74	10	6.74	88	6.74	287	6.74	138	6.74	113	8.48	5.23604
6.75	0	6.75	55	6.75	253	6.75	143	6.75	89	8.5	5.44495
6.76	0	6.76	12	6.76	274	6.76	118	6.76	61	8.52	5.66661
6.77	3	6.77	96	6.77	215	6.77	95	6.77	83	8.54	5.90207
6.78	24	6.78	6	6.78	225	6.78	57	6.78	49	8.56	6.1525
6.79	37	6.79	0	6.79	290	6.79	57	6.79	0	8.58	6.41921
6.8	0	6.8	25	6.8	202	6.8	60	6.8	17	8.6	6.70362
6.81	0	6.81	0	6.81	136	6.81	117	6.81	71	8.62	7.00733
6.82	8	6.82	30	6.82	211	6.82	56	6.82	46	8.64	7.33215
6.83	0	6.83	28	6.83	126	6.83	57	6.83	37	8.66	7.68005
6.84	11	6.84	20	6.84	37	6.84	22	6.84	18	8.68	8.05328
6.85	19	6.85	25	6.85	130	6.85	27	6.85	44	8.7	8.45437
6.86	0	6.86	0	6.86	85	6.86	49	6.86	0	8.72	8.88613
6.87	26	6.87	0	6.87	0	6.87	46	6.87	0	8.74	9.35179
6.88	16	6.88	67	6.88	70	6.88	12	6.88	12	8.76	9.85498
6.89	49	6.89	1	6.89	131	6.89	4	6.89	55	8.78	10.3998
6.9	52	6.9	28	6.9	9	6.9	1	6.9	27	8.8	10.9911
6.91	28	6.91	59	6.91	44	6.91	56	6.91	37	8.82	11.6341
6.92	12	6.92	27	6.92	59	6.92	17	6.92	0	8.84	12.3351
6.93	42	6.93	19	6.93	7	6.93	5	6.93	0	8.86	13.1014
6.94	50	6.94	12	6.94	40	6.94	2	6.94	60	8.88	13.9412
6.95	11	6.95	0	6.95	80	6.95	45	6.95	0	8.9	14.8641
6.96	19	6.96	44	6.96	45	6.96	67	6.96	15	8.92	15.8817
6.97	28	6.97	18	6.97	47	6.97	22	6.97	39	8.94	17.0071
6.98	24	6.98	15	6.98	35	6.98	11	6.98	0	8.96	18.2562
6.99	0	6.99	4	6.99	6	6.99	25	6.99	0	8.98	19.6477
7	47	7	20	7	19	7	55	7	77	9	21.204
7.01	84	7.01	137	7.01	29	7.01	0	7.01	65	9.02	22.9521
7.02	41	7.02	61	7.02	45	7.02	0	7.02	44	9.04	24.9247
7.03	16	7.03	20	7.03	45	7.03	21	7.03	41	9.06	27.1619
7.04	44	7.04	37	7.04	34	7.04	99	7.04	101	9.08	29.713
7.05	30	7.05	71	7.05	10	7.05	0	7.05	19	9.1	32.6391
7.06	62	7.06	14	7.06	19	7.06	0	7.06	10	9.12	36.0172
7.07	0	7.07	0	7.07	1	7.07	43	7.07	45	9.14	39.9446
7.08	10	7.08	51	7.08	0	7.08	0	7.08	88	9.16	44.5464
7.09	50	7.09	43	7.09	31	7.09	37	7.09	0	9.18	49.9849
7.1	0	7.1	0	7.1	57	7.1	66	7.1	0	9.2	56.4741
7.11	11	7.11	0	7.11	59	7.11	100	7.11	0	9.22	64.3
7.12	18	7.12	25	7.12	0	7.12	70	7.12	42	9.24	73.8517
7.13	18	7.13	108	7.13	59	7.13	22	7.13	37	9.26	85.6687
7.14	56	7.14	26	7.14	59	7.14	60	7.14	17	9.28	100.515
7.15	12	7.15	16	7.15	33	7.15	42	7.15	13	9.3	119.499
7.16	80	7.16	61	7.16	0	7.16	25	7.16	64	9.32	144.286
7.17	40	7.17	94	7.17	0	7.17	43	7.17	27	9.34	177.503
7.18	52	7.18	43	7.18	78	7.18	60	7.18	22	9.36	223.67
7.19	48	7.19	44	7.19	0	7.19	40	7.19	64	9.38	291.394
7.2	40	7.2	56	7.2	0	7.2	15	7.2	99	9.4	397.849
7.21	0	7.21	115	7.21	0	7.21	36	7.21	53	9.42	575.126
7.22	19	7.22	2	7.22	69	7.22	138	7.22	10	9.44	873.358
7.23	44	7.23	30	7.23	47	7.23	68	7.23	29	9.46	1348.73
7.24	27	7.24	103	7.24	68	7.24	19	7.24	73	9.48	2003.92
7.25	14	7.25	33	7.25	30	7.25	34	7.25	38	9.5	2598.42
7.26	46	7.26	15	7.26	42	7.26	65	7.26	34	9.52	2597.87
7.27	92	7.27	15	7.27	11	7.27	8	7.27	48	9.54	2002.92
7.28	18	7.28	78	7.28	7	7.28	7	7.28	63	9.56	1347.91
7.29	45	7.29	6	7.29	22	7.29	42	7.29	16	9.58	872.816
7.3	52	7.3	23	7.3	60	7.3	62	7.3	19	9.6	574.799
7.31	105	7.31	31	7.31	48	7.31	45	7.31	30	9.62	397.656
7.32	23	7.32	39	7.32	71	7.32	62	7.32	20	9.64	291.275
7.33	0	7.33	37	7.33	15	7.33	58	7.33	72	9.66	223.592
7.34	47	7.34	44	7.34	43	7.34	15	7.34	80	9.68	177.448
7.35	50	7.35	41	7.35	40	7.35	34	7.35	55	9.7	144.78
7.36	26	7.36	0	7.36	95	7.36	108	7.36	15	9.72	120.018
7.37	73	7.37	15	7.37	24	7.37	77	7.37	73	9.74	101.056
7.38	33	7.38	24	7.38	3	7.38	74	7.38	12	9.76	86.2306
7.39	54	7.39	0	7.39	20	7.39	28	7.39	2	9.78	74.4344
7.4	30	7.4	17	7.4	22	7.4	1	7.4	71	9.8	64.9033
7.41	18	7.41	77	7.41	0	7.41	75	7.41	66	9.82	57.0981
7.42	54	7.42	64	7.42	63	7.42	57	7.42	42	9.84	50.6299
7.43	102	7.43	0	7.43	25	7.43	54	7.43	0	9.86	45.213
7.44	80	7.44	33	7.44	19	7.44	92	7.44	60	9.88	40.6335
7.45	46	7.45	68	7.45	10	7.45	20	7.45	118	9.9	36.7292
7.46	21	7.46	51	7.46	27	7.46	23	7.46	32	9.92	33.3753
7.47	48	7.47	31	7.47	91	7.47	56	7.47	3	9.94	30.4743
7.48	18	7.48	54	7.48	18	7.48	103	7.48	69	9.96	27.9495
7.49	0	7.49	29	7.49	66	7.49	61	7.49	142	9.98	25.7397
7.5	53	7.5	34	7.5	22	7.5	47	7.5	69	10	23.7959
7.51	104	7.51	45	7.51	3	7.51	89	7.51	62	10.02	22.0781
7.52	14	7.52	25	7.52	2	7.52	25	7.52	67	10.04	20.5537
7.53	31	7.53	25	7.53	51	7.53	36	7.53	117	10.06	19.1958
7.54	131	7.54	29	7.54	29	7.54	43	7.54	28	10.08	17.9821
7.55	84	7.55	17	7.55	51	7.55	60	7.55	0	10.1	16.8941
7.56	33	7.56	20	7.56	48	7.56	100	7.56	41	10.12	15.9162
7.57	7	7.57	85	7.57	19	7.57	22	7.57	90	10.14	15.0351
7.58	83	7.58	58	7.58	57	7.58	16	7.58	11	10.16	14.2397
7.59	17	7.59	0	7.59	40	7.59	24	7.59	0	10.18	13.5206
7.6	16	7.6	39	7.6	9	7.6	53	7.6	116	10.2	22.3508
7.61	70	7.61	40	7.61	20	7.61	62	7.61	59	10.22	22.027
7.62	8	7.62	52	7.62	71	7.62	79	7.62	54	10.24	21.77
7.63	58	7.63	8	7.63	19	7.63	79	7.63	50	10.26	21.5751
7.64	120	7.64	59	7.64	7	7.64	64	7.64	42	10.28	21.4387
7.65	22	7.65	51	7.65	0	7.65	31	7.65	93	10.3	21.358
7.66	10	7.66	23	7.66	3	7.66	7	7.66	61	10.32	21.3303
7.67	53	7.67	39	7.67	6	7.67	34	7.67	25	10.34	21.354
7.68	61	7.68	29	7.68	50	7.68	43	7.68	40	10.36	21.4277
7.69	35	7.69	7	7.69	40	7.69	80	7.69	23	10.38	21.5505
7.7	17	7.7	37	7.7	50	7.7	59	7.7	5	10.4	21.722
7.71	48	7.71	23	7.71	35	7.71	7	7.71	22	10.42	21.9422
7.72	17	7.72	120	7.72	24	7.72	19	7.72	45	10.44	22.2114
7.73	21	7.73	42	7.73	41	7.73	13	7.73	15	10.46	22.5307
7.74	16	7.74	0	7.74	80	7.74	48	7.74	7	10.48	22.9011
7.75	65	7.75	65	7.75	48	7.75	26	7.75	39	10.5	23.3245
7.76	29	7.76	95	7.76	9	7.76	35	7.76	15	10.52	23.8032
7.77	26	7.77	54	7.77	45	7.77	0	7.77	64	10.54	24.3398
7.78	24	7.78	20	7.78	49	7.78	18	7.78	24	10.56	24.9378
7.79	61	7.79	9	7.79	4	7.79	4	7.79	31	10.58	25.6012
7.8	16	7.8	81	7.8	11	7.8	35	7.8	50	10.6	26.3347
7.81	44	7.81	29	7.81	37	7.81	73	7.81	33	10.62	27.1442
7.82	84	7.82	0	7.82	3	7.82	54	7.82	33	10.64	28.0363
7.83	70	7.83	0	7.83	35	7.83	23	7.83	0	10.66	29.0189
7.84	14	7.84	0	7.84	23	7.84	22	7.84	6	10.68	30.1016
7.85	11	7.85	6	7.85	39	7.85	29	7.85	73	10.7	31.2957
7.86	82	7.86	44	7.86	97	7.86	0	7.86	39	10.72	32.6145
7.87	14	7.87	20	7.87	5	7.87	0	7.87	42	10.74	34.0744
7.88	6	7.88	36	7.88	4	7.88	45	7.88	26	10.76	35.6952
7.89	36	7.89	98	7.89	39	7.89	50	7.89	57	10.78	37.5012
7.9	26	7.9	25	7.9	63	7.9	30	7.9	69	10.8	39.5227
7.91	6	7.91	19	7.91	9	7.91	61	7.91	41	10.82	41.7976
7.92	28	7.92	54	7.92	4	7.92	93	7.92	44	10.84	44.3745
7.93	97	7.93	91	7.93	50	7.93	72	7.93	29	10.86	47.316
7.94	48	7.94	44	7.94	0	7.94	0	7.94	35	10.88	50.705
7.95	18	7.95	28	7.95	0	7.95	0	7.95	110	10.9	54.653
7.96	53	7.96	54	7.96	32	7.96	14	7.96	81	10.92	59.3134
7.97	2	7.97	31	7.97	18	7.97	43	7.97	20	10.94	64.903
7.98	2	7.98	11	7.98	33	7.98	43	7.98	8	10.96	71.7374
7.99	0	7.99	7	7.99	78	7.99	64	7.99	33	10.98	80.2985
8	0	8	80	8	54	8	36	8	26	11	88.8739
8.01	56	8.01	17	8.01	0	8.01	25	8.01	43	11.02	103.987
8.02	78	8.02	12	8.02	0	8.02	91	8.02	52	11.04	125.917
8.03	34	8.03	38	8.03	59	8.03	34	8.03	43	11.06	160.151
8.04	3	8.04	38	8.04	46	8.04	15	8.04	15	11.08	215.842
8.05	31	8.05	0	8.05	22	8.05	48	8.05	45	11.1	304.715
8.06	43	8.06	57	8.06	27	8.06	88	8.06	59	11.12	433.339
8.07	34	8.07	56	8.07	85	8.07	24	8.07	41	11.14	574.213
8.08	2	8.08	18	8.08	24	8.08	7	8.08	15	11.16	627.647
8.09	24	8.09	44	8.09	35	8.09	5	8.09	6	11.18	540.244
8.1	0	8.1	90	8.1	0	8.1	0	8.1	67	11.2	409.394
8.11	3	8.11	20	8.11	0	8.11	20	8.11	8	11.22	308.926
8.12	45	8.12	25	8.12	34	8.12	7	8.12	33	11.24	248.285
8.13	53	8.13	76	8.13	12	8.13	0	8.13	57	11.26	217.556
8.14	41	8.14	56	8.14	60	8.14	96	8.14	21	11.28	205.971
8.15	0	8.15	48	8.15	61	8.15	54	8.15	6	11.3	206.261
8.16	4	8.16	7	8.16	0	8.16	6	8.16	0	11.32	214.674
8.17	0	8.17	32	8.17	0	8.17	3	8.17	33	11.34	229.763
8.18	77	8.18	5	8.18	31	8.18	14	8.18	48	11.36	251.386
8.19	8	8.19	34	8.19	9	8.19	71	8.19	67	11.38	280.231
8.2	42	8.2	30	8.2	85	8.2	16	8.2	3	11.4	317.727
8.21	63	8.21	32	8.21	0	8.21	0	8.21	1	11.42	366.182
8.22	29	8.22	43	8.22	0	8.22	55	8.22	56	11.44	429.121
8.23	53	8.23	67	8.23	2	8.23	64	8.23	27	11.46	511.93
8.24	0	8.24	28	8.24	5	8.24	38	8.24	23	11.48	623.109
8.25	36	8.25	0	8.25	19	8.25	27	8.25	63	11.5	777.076
8.26	42	8.26	13	8.26	35	8.26	24	8.26	0	11.52	1000.84
8.27	15	8.27	44	8.27	31	8.27	54	8.27	15	11.54	1348.29
8.28	46	8.28	67	8.28	13	8.28	59	8.28	33	11.56	1922.49
8.29	8	8.29	48	8.29	0	8.29	5	8.29	25	11.58	2891.84
8.3	15	8.3	40	8.3	63	8.3	14	8.3	61	11.6	4463.1
8.31	28	8.31	1	8.31	47	8.31	91	8.31	38	11.62	6720.07
8.32	0	8.32	35	8.32	19	8.32	24	8.32	136	11.64	9049.51
8.33	42	8.33	62	8.33	0	8.33	20	8.33	23	11.66	9594.15
8.34	27	8.34	57	8.34	0	8.34	0	8.34	9	11.68	7728.38
8.35	63	8.35	12	8.35	19	8.35	36	8.35	14	11.7	5294.78
8.36	62	8.36	30	8.36	61	8.36	48	8.36	0	11.72	3437.94
8.37	33	8.37	50	8.37	36	8.37	46	8.37	0	11.74	2249.87
8.38	13	8.38	48	8.38	0	8.38	19	8.38	6	11.76	1539.72
8.39	26	8.39	16	8.39	7	8.39	0	8.39	11	11.78	1116.07
8.4	35	8.4	75	8.4	16	8.4	27	8.4	30	11.8	850.169
8.41	29	8.41	66	8.41	0	8.41	80	8.41	20	11.82	671.224
8.42	31	8.42	26	8.42	7	8.42	0	8.42	0	11.84	543.624
8.43	14	8.43	53	8.43	35	8.43	4	8.43	0	11.86	448.974
8.44	1	8.44	52	8.44	1	8.44	47	8.44	50	11.88	376.798
8.45	38	8.45	57	8.45	0	8.45	28	8.45	2	11.9	320.556
8.46	32	8.46	35	8.46	0	8.46	0	8.46	7	11.92	275.925
8.47	0	8.47	28	8.47	0	8.47	0	8.47	0	11.94	239.942
8.48	0	8.48	58	8.48	13	8.48	5	8.48	0	11.96	210.526
8.49	17	8.49	29	8.49	20	8.49	0	8.49	13	11.98	186.18
8.5	62	8.5	26	8.5	23	8.5	31	8.5	34	12	165.81
8.51	19	8.51	73	8.51	34	8.51	35	8.51	65	12.02	150.077
8.52	13	8.52	2	8.52	33	8.52	25	8.52	52	12.04	135.448
8.53	18	8.53	11	8.53	17	8.53	37	8.53	5	12.06	122.888
8.54	15	8.54	93	8.54	60	8.54	0	8.54	5	12.08	112.025
8.55	50	8.55	78	8.55	15	8.55	35	8.55	25	12.1	102.571
8.56	29	8.56	12	8.56	28	8.56	37	8.56	19	12.12	94.2936
8.57	26	8.57	55	8.57	1	8.57	41	8.57	28	12.14	87.0079
8.58	39	8.58	28	8.58	68	8.58	11	8.58	4	12.16	80.5634
8.59	55	8.59	8	8.59	4	8.59	1	8.59	0	12.18	74.8373
8.6	10	8.6	32	8.6	28	8.6	49	8.6	72	12.2	69.7285
8.61	37	8.61	36	8.61	31	8.61	85	8.61	0	12.22	65.1531
8.62	56	8.62	22	8.62	0	8.62	44	8.62	3	12.24	61.0412
8.63	26	8.63	9	8.63	0	8.63	3	8.63	57	12.26	57.3341
8.64	50	8.64	77	8.64	50	8.64	2	8.64	50	12.28	53.982
8.65	49	8.65	0	8.65	9	8.65	74	8.65	0	12.3	50.943
8.66	32	8.66	0	8.66	54	8.66	4	8.66	0	12.32	48.1812
8.67	14	8.67	59	8.67	45	8.67	12	8.67	88	12.34	45.6658
8.68	11	8.68	48	8.68	0	8.68	9	8.68	78	12.36	43.3703
8.69	51	8.69	12	8.69	0	8.69	112	8.69	17	12.38	41.2721
8.7	27	8.7	0	8.7	15	8.7	53	8.7	18	12.4	39.3512
8.71	1	8.71	19	8.71	10	8.71	45	8.71	16	12.42	37.5906
8.72	0	8.72	61	8.72	43	8.72	37	8.72	14	12.44	35.9754
8.73	55	8.73	90	8.73	10	8.73	37	8.73	0	12.46	34.4924
8.74	33	8.74	0	8.74	20	8.74	83	8.74	0	12.48	33.1304
8.75	21	8.75	28	8.75	7	8.75	18	8.75	20	12.5	31.8795
8.76	14	8.76	75	8.76	6	8.76	19	8.76	0	12.52	30.7309
8.77	17	8.77	45	8.77	67	8.77	18	8.77	42	12.54	29.677
8.78	0	8.78	14	8.78	0	8.78	5	8.78	0	12.56	28.7114
8.79	60	8.79	64	8.79	0	8.79	45	8.79	24	12.58	27.8283
8.8	23	8.8	61	8.8	0	8.8	43	8.8	53	12.6	27.0227
8.81	6	8.81	1	8.81	0	8.81	14	8.81	26	12.62	25.7619
8.82	12	8.82	0	8.82	33	8.82	0	8.82	0	12.64	25.1137
8.83	23	8.83	33	8.83	58	8.83	23	8.83	4	12.66	24.5319
8.84	23	8.84	116	8.84	11	8.84	0	8.84	44	12.68	24.0142
8.85	45	8.85	63	8.85	0	8.85	50	8.85	35	12.7	23.559
8.86	24	8.86	25	8.86	16	8.86	35	8.86	85	12.72	23.1651
8.87	36	8.87	1	8.87	66	8.87	0	8.87	26	12.74	22.8321
8.88	5	8.88	0	8.88	0	8.88	20	8.88	3	12.76	22.56
8.89	15	8.89	23	8.89	30	8.89	5	8.89	0	12.78	22.3494
8.9	122	8.9	61	8.9	31	8.9	0	8.9	0	12.8	22.2018
8.91	1	8.91	56	8.91	63	8.91	25	8.91	43	12.82	22.1192
8.92	0	8.92	51	8.92	73	8.92	78	8.92	0	12.84	22.1047
8.93	71	8.93	45	8.93	63	8.93	20	8.93	24	12.86	22.1621
8.94	82	8.94	52	8.94	0	8.94	0	8.94	47	12.88	22.2965
8.95	43	8.95	50	8.95	13	8.95	0	8.95	0	12.9	22.5141
8.96	16	8.96	38	8.96	34	8.96	4	8.96	26	12.92	22.8227
8.97	9	8.97	25	8.97	35	8.97	57	8.97	38	12.94	23.232
8.98	3	8.98	24	8.98	24	8.98	23	8.98	13	12.96	23.7539
8.99	0	8.99	16	8.99	0	8.99	47	8.99	0	12.98	24.4032
9	13	9	4	9	26	9	5	9	66	13	25.198
9.01	23	9.01	0	9.01	0	9.01	0	9.01	25	13.02	26.1608
9.02	7	9.02	0	9.02	29	9.02	10	9.02	15	13.04	27.3197
9.03	0	9.03	74	9.03	53	9.03	0	9.03	0	13.06	28.7099
9.04	0	9.04	20	9.04	30	9.04	16	9.04	18	13.08	30.3762
9.05	10	9.05	1	9.05	56	9.05	0	9.05	40	13.1	32.3754
9.06	0	9.06	85	9.06	7	9.06	0	9.06	0	13.12	25.4539
9.07	42	9.07	76	9.07	52	9.07	66	9.07	70	13.14	28.6115
9.08	21	9.08	23	9.08	73	9.08	0	9.08	12	13.16	32.3893
9.09	55	9.09	0	9.09	55	9.09	0	9.09	0	13.18	36.9592
9.1	32	9.1	36	9.1	3	9.1	57	9.1	7	13.2	42.5559
9.11	26	9.11	61	9.11	25	9.11	0	9.11	37	13.22	49.507
9.12	5	9.12	5	9.12	88	9.12	0	9.12	57	13.24	59.0984
9.13	22	9.13	1	9.13	30	9.13	59	9.13	54	13.26	70.3967
9.14	18	9.14	13	9.14	6	9.14	31	9.14	29	13.28	85.2344
9.15	56	9.15	15	9.15	46	9.15	29	9.15	11	13.3	105.278
9.16	38	9.16	29	9.16	0	9.16	28	9.16	0	13.32	133.474
9.17	0	9.17	45	9.17	1	9.17	2	9.17	25	13.34	175.552
9.18	0	9.18	25	9.18	64	9.18	0	9.18	31	13.36	242.884
9.19	28	9.19	0	9.19	0	9.19	25	9.19	5	13.38	355.943
9.2	40	9.2	0	9.2	0	9.2	41	9.2	0	13.4	544.648
9.21	5	9.21	13	9.21	51	9.21	4	9.21	44	13.42	837.476
9.22	0	9.22	41	9.22	72	9.22	6	9.22	90	13.44	1214.12
9.23	32	9.23	58	9.23	50	9.23	15	9.23	3	13.46	1484.27
9.24	0	9.24	71	9.24	33	9.24	19	9.24	0	13.48	1374.21
9.25	10	9.25	17	9.25	4	9.25	17	9.25	0	13.5	1009.38
9.26	62	9.26	16	9.26	61	9.26	9	9.26	0	13.52	668.019
9.27	32	9.27	8	9.27	96	9.27	59	9.27	0	13.54	433.1
9.28	45	9.28	39	9.28	6	9.28	98	9.28	57	13.56	288.823
9.29	0	9.29	10	9.29	20	9.29	23	9.29	0	13.58	203.362
9.3	25	9.3	23	9.3	36	9.3	5	9.3	16	13.6	151.444
9.31	49	9.31	50	9.31	16	9.31	23	9.31	6	13.62	117.874
9.32	18	9.32	39	9.32	51	9.32	83	9.32	2	13.64	94.5884
9.33	13	9.33	44	9.33	4	9.33	48	9.33	105	13.66	77.6666
9.34	34	9.34	70	9.34	76	9.34	57	9.34	38	13.68	64.9617
9.35	37	9.35	4	9.35	28	9.35	98	9.35	29	13.7	55.1925
9.36	0	9.36	1	9.36	41	9.36	116	9.36	36	13.72	47.5348
9.37	5	9.37	14	9.37	88	9.37	129	9.37	47	13.74	41.4335
9.38	0	9.38	32	9.38	139	9.38	76	9.38	94	13.76	36.5038
9.39	43	9.39	65	9.39	127	9.39	108	9.39	179	13.78	32.4725
9.4	32	9.4	47	9.4	103	9.4	60	9.4	44	13.8	29.1416
9.41	44	9.41	48	9.41	154	9.41	142	9.41	44	13.82	26.3654
9.42	0	9.42	96	9.42	202	9.42	201	9.42	56	13.84	24.0342
9.43	0	9.43	79	9.43	245	9.43	203	9.43	83	13.86	22.0651
9.44	2	9.44	62	9.44	212	9.44	151	9.44	161	13.88	20.394
9.45	0	9.45	42	9.45	227	9.45	321	9.45	166	13.9	18.9712
9.46	28	9.46	112	9.46	272	9.46	262	9.46	193	13.92	17.7577
9.47	43	9.47	93	9.47	353	9.47	167	9.47	164	13.94	16.7227
9.48	8	9.48	70	9.48	409	9.48	255	9.48	167	13.96	15.8418
9.49	17	9.49	36	9.49	307	9.49	269	9.49	221	13.98	15.0954
9.5	11	9.5	106	9.5	370	9.5	279	9.5	147	14	14.4681
9.51	8	9.51	71	9.51	335	9.51	173	9.51	94	14.02	13.9478
9.52	52	9.52	80	9.52	360	9.52	202	9.52	148	14.04	13.525
9.53	38	9.53	100	9.53	310	9.53	142	9.53	209	14.06	13.1926
9.54	27	9.54	54	9.54	204	9.54	101	9.54	79	14.08	12.9455
9.55	0	9.55	33	9.55	233	9.55	67	9.55	0	14.1	12.7803
9.56	0	9.56	2	9.56	191	9.56	78	9.56	35	14.12	12.6956
9.57	78	9.57	38	9.57	121	9.57	153	9.57	47	14.14	12.6915
9.58	27	9.58	21	9.58	126	9.58	43	9.58	55	14.16	12.7699
9.59	20	9.59	69	9.59	89	9.59	6	9.59	82	14.18	12.9346
9.6	0	9.6	64	9.6	98	9.6	100	9.6	38	14.2	13.1914
9.61	40	9.61	42	9.61	110	9.61	39	9.61	2	14.22	13.5486
9.62	36	9.62	2	9.62	51	9.62	7	9.62	18	14.24	14.0174
9.63	27	9.63	31	9.63	50	9.63	48	9.63	0	14.26	14.6125
9.64	11	9.64	0	9.64	4	9.64	0	9.64	22	14.28	15.3533
9.65	0	9.65	70	9.65	59	9.65	42	9.65	67	14.3	16.2646
9.66	40	9.66	56	9.66	97	9.66	47	9.66	56	14.32	17.379
9.67	0	9.67	0	9.67	45	9.67	17	9.67	50	14.34	18.7392
9.68	7	9.68	4	9.68	8	9.68	22	9.68	78	14.36	20.4015
9.69	1	9.69	8	9.69	3	9.69	19	9.69	3	14.38	22.4411
9.7	22	9.7	17	9.7	16	9.7	35	9.7	3	14.4	24.9603
9.71	56	9.71	86	9.71	0	9.71	41	9.71	6	14.42	28.0997
9.72	34	9.72	37	9.72	46	9.72	63	9.72	68	14.44	32.0569
9.73	29	9.73	59	9.73	24	9.73	0	9.73	0	14.46	37.1157
9.74	23	9.74	21	9.74	14	9.74	0	9.74	14	14.48	43.6954
9.75	14	9.75	20	9.75	11	9.75	40	9.75	14	14.5	52.4406
9.76	18	9.76	0	9.76	38	9.76	26	9.76	52	14.52	64.413
9.77	3	9.77	53	9.77	34	9.77	89	9.77	37	14.54	81.5453
9.78	37	9.78	16	9.78	2	9.78	43	9.78	8	14.56	107.658
9.79	44	9.79	55	9.79	3	9.79	13	9.79	0	14.58	150.219
9.8	27	9.8	47	9.8	37	9.8	0	9.8	36	14.6	222.064
9.81	0	9.81	0	9.81	0	9.81	107	9.81	19	14.62	340.482
9.82	62	9.82	10	9.82	0	9.82	23	9.82	13	14.64	517.895
9.83	65	9.83	24	9.83	0	9.83	7	9.83	54	14.66	725.069
9.84	17	9.84	37	9.84	50	9.84	1	9.84	34	14.68	825.851
9.85	0	9.85	12	9.85	77	9.85	0	9.85	2	14.7	709.315
9.86	0	9.86	17	9.86	61	9.86	25	9.86	40	14.72	501.163
9.87	0	9.87	43	9.87	0	9.87	15	9.87	9	14.74	328.628
9.88	11	9.88	46	9.88	31	9.88	72	9.88	90	14.76	214.837
9.89	0	9.89	78	9.89	22	9.89	28	9.89	0	14.78	146.17
9.9	34	9.9	17	9.9	0	9.9	0	9.9	58	14.8	105.544
9.91	20	9.91	21	9.91	0	9.91	1	9.91	17	14.82	80.6107
9.92	18	9.92	21	9.92	2	9.92	54	9.92	23	14.84	64.3056
9.93	0	9.93	77	9.93	28	9.93	45	9.93	0	14.86	53.0552
9.94	0	9.94	35	9.94	7	9.94	43	9.94	23	14.88	45.0764
9.95	6	9.95	54	9.95	7	9.95	26	9.95	0	14.9	39.4325
9.96	34	9.96	18	9.96	15	9.96	0	9.96	23	14.92	35.6433
9.97	18	9.97	18	9.97	45	9.97	0	9.97	31	14.94	32.1616
9.98	9	9.98	0	9.98	41	9.98	0	9.98	34	14.96	32.127
9.99	0	9.99	32	9.99	0	9.99	77	9.99	30	14.98	34.8552
10	6	10	72	10	8	10	1	10	23	15	41.5789
10.01	45	10.01	10	10.01	14	10.01	23	10.01	29	15.02	53.3987
10.02	15	10.02	2	10.02	12	10.02	9	10.02	17	15.04	69.5658
10.03	15	10.03	19	10.03	19	10.03	0	10.03	28	15.06	79.1274
10.04	25	10.04	72	10.04	5	10.04	0	10.04	0	15.08	71.3703
10.05	27	10.05	50	10.05	11	10.05	41	10.05	26	15.1	53.749
10.06	0	10.06	0	10.06	0	10.06	15	10.06	16	15.12	38.0626
10.07	0	10.07	0	10.07	31	10.07	12	10.07	16	15.14	27.2872
10.08	58	10.08	12	10.08	30	10.08	0	10.08	2	15.16	20.5266
10.09	82	10.09	49	10.09	0	10.09	0	10.09	8	15.18	16.3464
10.1	51	10.1	36	10.1	36	10.1	0	10.1	33	15.2	13.6471
10.11	28	10.11	41	10.11	52	10.11	0	10.11	19	15.22	11.7753
10.12	26	10.12	27	10.12	0	10.12	6	10.12	29	15.24	10.3916
10.13	1	10.13	49	10.13	11	10.13	102	10.13	17	15.26	9.32257
10.14	13	10.14	10	10.14	9	10.14	71	10.14	2	15.28	8.47196
10.15	0	10.15	51	10.15	0	10.15	42	10.15	4	15.3	7.78066
10.16	0	10.16	2	10.16	0	10.16	36	10.16	29	15.32	7.20954
10.17	7	10.17	67	10.17	52	10.17	20	10.17	0	15.34	6.73156
10.18	7	10.18	26	10.18	35	10.18	20	10.18	0	15.36	6.32743
10.19	47	10.19	49	10.19	37	10.19	19	10.19	52	15.38	5.98309
10.2	48	10.2	38	10.2	11	10.2	19	10.2	0	15.4	5.68802
10.21	5	10.21	45	10.21	4	10.21	57	10.21	46	15.42	5.43426
10.22	0	10.22	44	10.22	9	10.22	51	10.22	0	15.44	5.21564
10.23	22	10.23	29	10.23	17	10.23	26	10.23	68	15.46	5.02736
10.24	28	10.24	36	10.24	15	10.24	5	10.24	3	15.48	4.86563
10.25	0	10.25	1	10.25	0	10.25	14	10.25	68	15.5	4.72743
10.26	70	10.26	0	10.26	0	10.26	37	10.26	12	15.52	4.61036
10.27	0	10.27	83	10.27	0	10.27	22	10.27	2	15.54	4.51249
10.28	41	10.28	38	10.28	31	10.28	7	10.28	0	15.56	4.43228
10.29	12	10.29	22	10.29	53	10.29	0	10.29	0	15.58	4.36854
10.3	46	10.3	43	10.3	0	10.3	25	10.3	9	15.6	4.32031
10.31	12	10.31	57	10.31	18	10.31	0	10.31	0	15.62	4.28691
10.32	36	10.32	108	10.32	13	10.32	2	10.32	0	15.64	4.26784
10.33	1	10.33	9	10.33	66	10.33	15	10.33	54	15.66	4.2628
10.34	0	10.34	10	10.34	3	10.34	10	10.34	6	15.68	4.27167
10.35	6	10.35	13	10.35	38	10.35	37	10.35	0	15.7	4.29449
10.36	28	10.36	30	10.36	10	10.36	6	10.36	0	15.72	4.33147
10.37	51	10.37	15	10.37	36	10.37	11	10.37	30	15.74	4.38298
10.38	63	10.38	0	10.38	37	10.38	49	10.38	39	15.76	4.44958
10.39	15	10.39	0	10.39	79	10.39	45	10.39	29	15.78	4.53201
10.4	34	10.4	34	10.4	68	10.4	22	10.4	45	15.8	4.63122
10.41	45	10.41	52	10.41	80	10.41	5	10.41	22	15.82	4.74838
10.42	10	10.42	47	10.42	34	10.42	18	10.42	8	15.84	4.88491
10.43	9	10.43	78	10.43	18	10.43	33	10.43	4	15.86	5.04253
10.44	0	10.44	17	10.44	0	10.44	38	10.44	0	15.88	5.22331
10.45	47	10.45	8	10.45	0	10.45	20	10.45	58	15.9	5.42971
10.46	42	10.46	1	10.46	0	10.46	0	10.46	1	15.92	5.66465
10.47	0	10.47	50	10.47	21	10.47	49	10.47	14	15.94	5.93163
10.48	91	10.48	96	10.48	3	10.48	33	10.48	12	15.96	6.23485
10.49	51	10.49	12	10.49	0	10.49	12	10.49	46	15.98	6.57931
10.5	32	10.5	15	10.5	78	10.5	11	10.5	0	16	6.97107
10.51	8	10.51	2	10.51	0	10.51	0	10.51	18	16.02	7.41745
10.52	8	10.52	7	10.52	0	10.52	0	10.52	11	16.04	7.92734
10.53	29	10.53	12	10.53	4	10.53	39	10.53	82	16.06	8.51167
10.54	50	10.54	0	10.54	20	10.54	1	10.54	28	16.08	9.78042
10.55	24	10.55	70	10.55	0	10.55	0	10.55	0	16.1	10.5743
10.56	56	10.56	15	10.56	0	10.56	8	10.56	0	16.12	11.4947
10.57	0	10.57	17	10.57	0	10.57	39	10.57	0	16.14	11.7731
10.58	16	10.58	1	10.58	4	10.58	0	10.58	0	16.16	13.056
10.59	13	10.59	69	10.59	0	10.59	0	10.59	0	16.18	14.5706
10.6	38	10.6	18	10.6	48	10.6	0	10.6	0	16.2	16.3759
10.61	51	10.61	61	10.61	72	10.61	44	10.61	0	16.22	18.5507
10.62	42	10.62	0	10.62	0	10.62	7	10.62	36	16.24	21.2023
10.63	2	10.63	18	10.63	0	10.63	11	10.63	86	16.26	24.4796
10.64	2	10.64	0	10.64	0	10.64	17	10.64	0	16.28	28.5932
10.65	31	10.65	34	10.65	33	10.65	3	10.65	10	16.3	33.8489
10.66	43	10.66	24	10.66	17	10.66	0	10.66	3	16.32	40.7055
10.67	0	10.67	19	10.67	0	10.67	29	10.67	40	16.34	49.8879
10.68	0	10.68	4	10.68	0	10.68	0	10.68	54	16.36	62.6427
10.69	1	10.69	48	10.69	0	10.69	43	10.69	35	16.38	81.3446
10.7	4	10.7	91	10.7	0	10.7	0	10.7	42	16.4	110.732
10.71	43	10.71	38	10.71	28	10.71	24	10.71	9	16.42	159.655
10.72	80	10.72	11	10.72	40	10.72	0	10.72	0	16.44	241.934
10.73	67	10.73	8	10.73	20	10.73	34	10.73	0	16.46	373.036
10.74	41	10.74	25	10.74	3	10.74	3	10.74	0	16.48	553.616
10.75	50	10.75	0	10.75	0	10.75	74	10.75	39	16.5	717.181
10.76	23	10.76	0	10.76	60	10.76	32	10.76	0	16.52	716.563
10.77	2	10.77	64	10.77	0	10.77	1	10.77	31	16.54	552.469
10.78	0	10.78	16	10.78	11	10.78	0	10.78	12	16.56	372.2
10.79	80	10.79	37	10.79	0	10.79	0	10.79	22	16.58	241.539
10.8	12	10.8	97	10.8	38	10.8	20	10.8	11	16.6	159.62
10.81	0	10.81	36	10.81	53	10.81	45	10.81	27	16.62	110.959
10.82	0	10.82	23	10.82	23	10.82	0	10.82	33	16.64	81.7636
10.83	7	10.83	47	10.83	30	10.83	16	10.83	52	16.66	63.2159
10.84	0	10.84	18	10.84	10	10.84	52	10.84	50	16.68	50.598
10.85	0	10.85	36	10.85	0	10.85	9	10.85	0	16.7	41.5463
10.86	10	10.86	41	10.86	0	10.86	0	10.86	0	16.72	34.8195
10.87	0	10.87	3	10.87	45	10.87	55	10.87	0	16.74	29.6958
10.88	46	10.88	0	10.88	7	10.88	0	10.88	0	16.76	25.7184
10.89	26	10.89	0	10.89	4	10.89	0	10.89	51	16.78	22.5832
10.9	34	10.9	40	10.9	13	10.9	0	10.9	27	16.8	20.0811
10.91	35	10.91	14	10.91	22	10.91	32	10.91	6	16.82	18.0647
10.92	31	10.92	40	10.92	0	10.92	0	10.92	0	16.84	16.4283
10.93	60	10.93	5	10.93	0	10.93	12	10.93	2	16.86	15.0948
10.94	27	10.94	75	10.94	9	10.94	13	10.94	0	16.88	14.007
10.95	53	10.95	43	10.95	18	10.95	35	10.95	0	16.9	13.1223
10.96	19	10.96	22	10.96	27	10.96	39	10.96	0	16.92	12.4086
10.97	35	10.97	4	10.97	25	10.97	18	10.97	20	16.94	11.8418
10.98	17	10.98	37	10.98	22	10.98	30	10.98	59	16.96	11.404
10.99	0	10.99	36	10.99	64	10.99	0	10.99	8	16.98	11.0823
11	7	11	53	11	22	11	16	11	66	17	10.8676
11.01	30	11.01	29	11.01	17	11.01	9	11.01	5	17.02	10.7545
11.02	15	11.02	30	11.02	2	11.02	23	11.02	7	17.04	10.7405
11.03	45	11.03	26	11.03	36	11.03	39	11.03	0	17.06	10.8265
11.04	25	11.04	54	11.04	7	11.04	23	11.04	33	17.08	11.016
11.05	1	11.05	7	11.05	4	11.05	0	11.05	28	17.1	11.3164
11.06	0	11.06	22	11.06	87	11.06	0	11.06	78	17.12	11.7386
11.07	51	11.07	52	11.07	107	11.07	15	11.07	35	17.14	12.2984
11.08	35	11.08	30	11.08	47	11.08	99	11.08	77	17.16	13.0174
11.09	19	11.09	46	11.09	30	11.09	40	11.09	30	17.18	13.9249
11.1	0	11.1	0	11.1	0	11.1	14	11.1	25	17.2	15.0604
11.11	0	11.11	56	11.11	0	11.11	33	11.11	12	17.22	16.4776
11.12	42	11.12	8	11.12	23	11.12	68	11.12	0	17.24	18.2497
11.13	68	11.13	95	11.13	60	11.13	33	11.13	75	17.26	20.4783
11.14	74	11.14	16	11.14	0	11.14	30	11.14	54	17.28	23.3065
11.15	32	11.15	30	11.15	82	11.15	25	11.15	54	17.3	26.9405
11.16	29	11.16	18	11.16	53	11.16	27	11.16	44	17.32	31.6851
11.17	14	11.17	41	11.17	55	11.17	19	11.17	39	17.34	38.0097
11.18	83	11.18	63	11.18	29	11.18	50	11.18	16	17.36	46.6882
11.19	0	11.19	27	11.19	22	11.19	75	11.19	5	17.38	59.1309
11.2	40	11.2	46	11.2	13	11.2	29	11.2	47	17.4	78.1259
11.21	8	11.21	27	11.21	8	11.21	83	11.21	0	17.42	109.123
11.22	84	11.22	81	11.22	89	11.22	88	11.22	130	17.44	161.482
11.23	7	11.23	50	11.23	82	11.23	58	11.23	160	17.46	247.791
11.24	16	11.24	57	11.24	29	11.24	91	11.24	116	17.48	377.037
11.25	12	11.25	6	11.25	53	11.25	74	11.25	66	17.5	527.688
11.26	31	11.26	56	11.26	54	11.26	131	11.26	93	17.52	600.313
11.27	35	11.27	67	11.27	31	11.27	68	11.27	115	17.54	514.813
11.28	3	11.28	83	11.28	48	11.28	74	11.28	147	17.56	363.204
11.29	87	11.29	89	11.29	46	11.29	102	11.29	91	17.58	237.716
11.3	0	11.3	40	11.3	40	11.3	108	11.3	76	17.6	154.946
11.31	4	11.31	37	11.31	35	11.31	118	11.31	47	17.62	105.929
11.32	2	11.32	16	11.32	35	11.32	64	11.32	56	17.64	76.2659
11.33	27	11.33	19	11.33	69	11.33	133	11.33	82	17.66	57.9495
11.34	22	11.34	99	11.34	103	11.34	84	11.34	142	17.68	45.8366
11.35	16	11.35	40	11.35	74	11.35	66	11.35	101	17.7	37.3116
11.36	8	11.36	35	11.36	95	11.36	71	11.36	42	17.72	31.0452
11.37	64	11.37	34	11.37	81	11.37	65	11.37	56	17.74	26.3005
11.38	0	11.38	108	11.38	92	11.38	86	11.38	86	17.76	22.6264
11.39	30	11.39	87	11.39	83	11.39	112	11.39	65	17.78	19.7284
11.4	5	11.4	50	11.4	87	11.4	120	11.4	83	17.8	17.4062
11.41	2	11.41	79	11.41	82	11.41	136	11.41	185	17.82	15.5199
11.42	8	11.42	73	11.42	116	11.42	96	11.42	145	17.84	13.9695
11.43	0	11.43	113	11.43	0	11.43	105	11.43	138	17.86	12.6822
11.44	26	11.44	99	11.44	71	11.44	151	11.44	78	17.88	11.6041
11.45	50	11.45	6	11.45	135	11.45	133	11.45	125	17.9	10.6944
11.46	15	11.46	48	11.46	126	11.46	153	11.46	179	17.92	9.92204
11.47	64	11.47	79	11.47	169	11.47	132	11.47	177	17.94	9.2629
11.48	26	11.48	115	11.48	156	11.48	200	11.48	168	17.96	8.69817
11.49	29	11.49	93	11.49	204	11.49	232	11.49	292	17.98	8.21295
11.5	36	11.5	140	11.5	139	11.5	313	11.5	301	18	7.10546
11.51	77	11.51	161	11.51	197	11.51	367	11.51	366	18.02	6.76412
11.52	37	11.52	178	11.52	244	11.52	395	11.52	436	18.04	6.47246
11.53	54	11.53	208	11.53	368	11.53	561	11.53	600	18.06	6.22427
11.54	33	11.54	166	11.54	377	11.54	714	11.54	692	18.08	6.01445
11.55	35	11.55	243	11.55	584	11.55	948	11.55	992	18.1	5.83889
11.56	41	11.56	324	11.56	597	11.56	1086	11.56	1146	18.12	5.69421
11.57	88	11.57	416	11.57	768	11.57	1548	11.57	1599	18.14	5.57768
11.58	88	11.58	445	11.58	842	11.58	2105	11.58	2073	18.16	5.48709
11.59	82	11.59	493	11.59	865	11.59	2941	11.59	2721	18.18	5.4207
11.6	116	11.6	538	11.6	940	11.6	3526	11.6	3283	18.2	5.37717
11.61	98	11.61	671	11.61	1182	11.61	4257	11.61	4248	18.22	5.35548
11.62	124	11.62	713	11.62	1338	11.62	4697	11.62	4677	18.24	5.35496
11.63	106	11.63	764	11.63	1394	11.63	4576	11.63	5196	18.26	5.3752
11.64	85	11.64	657	11.64	1417	11.64	3746	11.64	4850	18.28	5.41609
11.65	67	11.65	506	11.65	1268	11.65	2713	11.65	3918	18.3	5.47776
11.66	120	11.66	403	11.66	1200	11.66	1977	11.66	2882	18.32	5.56062
11.67	145	11.67	387	11.67	1021	11.67	1268	11.67	1926	18.34	5.66536
11.68	148	11.68	262	11.68	832	11.68	808	11.68	1373	18.36	5.79294
11.69	70	11.69	251	11.69	606	11.69	555	11.69	857	18.38	5.94465
11.7	122	11.7	166	11.7	528	11.7	406	11.7	614	18.4	6.12209
11.71	72	11.71	176	11.71	464	11.71	308	11.71	443	18.42	6.32726
11.72	71	11.72	112	11.72	394	11.72	235	11.72	418	18.44	6.56258
11.73	74	11.73	84	11.73	276	11.73	230	11.73	271	18.46	6.83099
11.74	85	11.74	147	11.74	289	11.74	200	11.74	247	18.48	7.136
11.75	84	11.75	93	11.75	239	11.75	148	11.75	195	18.5	7.48516
11.76	14	11.76	50	11.76	229	11.76	191	11.76	206	18.52	7.87687
11.77	23	11.77	37	11.77	111	11.77	179	11.77	116	18.54	8.32045
11.78	13	11.78	66	11.78	129	11.78	144	11.78	75	18.56	8.82312
11.79	68	11.79	137	11.79	145	11.79	85	11.79	162	18.58	9.39364
11.8	91	11.8	95	11.8	172	11.8	106	11.8	127	18.6	10.0426
11.81	38	11.81	95	11.81	77	11.81	142	11.81	187	18.62	10.7829
11.82	9	11.82	25	11.82	73	11.82	134	11.82	89	18.64	11.6305
11.83	0	11.83	93	11.83	67	11.83	56	11.83	139	18.66	12.6049
11.84	0	11.84	24	11.84	109	11.84	81	11.84	118	18.68	13.7306
11.85	15	11.85	130	11.85	66	11.85	122	11.85	127	18.7	15.0385
[truncated: 3,815 more rows]

## Sheet: Fig 3f
	TC=30 min	TC=60 min	TC=120 min	Powder calculated
[truncated: 1 more rows]

[truncated: 18 more sheets: Fig 4a, Fig 4b, Fig 4c, Fig 4d, Fig 4e, Fig 4g, Fig 4h, Supplementary Fig. 1, Supplementary Fig. 9, Supplementary Fig. 10, Supplementary Fig. 11, Supplementary Fig. 12, Supplementary Fig. 13, Supplementary Fig. 15, Supplementary Fig. 17, Supplementary Fig. 18-S23, Supplementary Fig. 26, Supplementary Fig. 27]
